# Supplementary material for: 3,4-Dimeth­oxy-N-(3-nitro­benzyl­idene)aniline
Source: Acta Crystallogr Sect E Struct Rep Online. 2008 Oct 22;64(Pt 11):o2175–6. doi: 10.1107/S1600536808034193 (PMC2959659; doi:10.1107/S1600536808034193)
Supplement: Supplementary file 1 [file e-64-o2175-sup1.cif]

##############################################################################
###                                                                        ###
###        Electronic paper (Acta Crystallographica Section E)             ###
###                                                                        ###
##############################################################################
#                                                                            #
# This CIF contains the data in a paper accepted for publication in Acta     #
# Crystallographica Section E. It conforms to the requirements of Notes      #
# for Authors for Section E, and has been peer reviewed under the auspices   #
# of the IUCr Commission on Journals.                                        #
#                                                                            #
# Full details of the Crystallographic Information File format               #
# are given in the paper "The Crystallographic Information File (CIF):       #
# a New Standard Archive File for Crystallography" by S. R. Hall, F. H.      #
# Allen and I. D. Brown [Acta Cryst. (1991), A47, 655-685].                  #
#                                                                            #
# The current version of the core CIF dictionary is obtainable from          #
# ftp://ftp.iucr.org/pub/cif_core.dic. The current version number is 2.4.    #
#                                                                            #
# Software is freely available for graphical display of the structure(s) in  #
# this CIF.  For information consult the CIF home page http://www.iucr.org/  #
# cif/home.html                                                              #
#                                                                            #
# This file may be used for bona fide research purposes within the           #
# scientific community so long as proper attribution is given to the journal # 
# article from which it was obtained.                                        #
#                                                                            #
##############################################################################
                                             
data_global
_audit_creation_method     'PLATON <TABLE ACC> option'
_journal_date_recd_electronic     2008-09-28
_journal_date_accepted     2008-10-20
_journal_name_full     'Acta Crystallographica, Section E'
_journal_year     2008
_journal_volume     64
_journal_issue     11
_journal_page_first     o2175
_journal_page_last     o2176
_journal_paper_category     QO
_journal_coeditor_code     EZ2145
_publ_contact_author_name
; Dr. Mehmet Akkurt
;
_publ_contact_author_address
; Department of Physics
  Faculty of Arts and Sciences
  Erciyes University
  38039 Kayseri
  Turkey
;
_publ_contact_author_email     'akkurt@erciyes.edu.tr'
_publ_contact_author_fax     '+90-352-4374933'
_publ_contact_author_phone     '+90-352-4374901 ext. 33106'
_publ_section_title
;
3,4-Dimethoxy-<i>N</i>-(3-nitrobenzylidene)aniline
;
loop_
    _publ_author_name
    _publ_author_address
    'Mehmet Akkurt'
; Department of Physics
  Faculty of Arts and Sciences
  Erciyes University
  38039 Kayseri
  Turkey
;
    'Ali Asghar Jarrahpour'
;
  Department of Chemistry
  College of Sciences
  Shiraz University
  71454 Shiraz
  Iran
;
    'Malihe Aye'
;
  Department of Chemistry
  College of Sciences
  Shiraz University
  71454 Shiraz
  Iran
;
    'Mustafa Gen\,caslan'
; Department of Physics
  Faculty of Arts and Sciences
  Erciyes University
  38039 Kayseri
  Turkey
;
    'Orhan B\"uy\"ukg\"ung\"or'
;
   Department of Physics
   Faculty of Arts and Sciences
   Ondokuz May\?is University
   55139 Samsun
   Turkey
;
data_I
_chemical_name_systematic
;
3,4-Dimethoxy-<i>N</i>-(3-nitrobenzylidene)aniline
;
_chemical_name_common     ?
_chemical_formula_moiety     'C15 H14 N2 O4'
_chemical_formula_sum     'C15 H14 N2 O4'
_chemical_formula_structural     ?
_chemical_formula_iupac     'C15 H14 N2 O4'
_chemical_formula_weight     286.28
_chemical_melting_point     ?
_symmetry_cell_setting     triclinic
_symmetry_space_group_name_H-M     'P -1'
_symmetry_space_group_name_Hall     '-P 1'
loop_
    _symmetry_equiv_pos_site_id
    _symmetry_equiv_pos_as_xyz
    1 x,y,z
    2 -x,-y,-z
_cell_length_a     8.6345(8)
_cell_length_b     8.6540(8)
_cell_length_c     19.2304(17)
_cell_angle_alpha     96.629(7)
_cell_angle_beta     97.338(7)
_cell_angle_gamma     102.075(7)
_cell_volume     1378.6(2)
_cell_formula_units_Z     4
_cell_measurement_reflns_used     17758
_cell_measurement_theta_min     2.16
_cell_measurement_theta_max     28.02
_cell_measurement_temperature     296
_cell_special_details
;
;
_exptl_crystal_description     'plate'
_exptl_crystal_colour     'yellow'
_exptl_crystal_size_max     0.780
_exptl_crystal_size_mid     0.360
_exptl_crystal_size_min     0.070
_exptl_crystal_size_rad     ?
_exptl_crystal_density_diffrn     1.379
_exptl_crystal_density_meas     ?
_exptl_crystal_density_method     'Not Measured'
_exptl_crystal_F_000     600
loop_
    _exptl_crystal_face_index_h
    _exptl_crystal_face_index_k
    _exptl_crystal_face_index_l
    _exptl_crystal_face_perp_dist
    0 0 -1 0.0510
    0 0 1 0.0270
    -4 0 3 0.1110
    7 0 -4 0.1050
    -3 6 2 0.3770
    4 -10 0 0.4020
    -3 0 -7 0.0810
    -1 4 1 0.3880
_exptl_absorpt_coefficient_mu     0.102
_exptl_absorpt_correction_type     'integration'
_exptl_absorpt_process_details     '(X-RED32; Stoe & Cie, 2002)'
_exptl_absorpt_correction_T_min     0.925
_exptl_absorpt_correction_T_max     0.993
_exptl_special_details
;
;
_diffrn_ambient_temperature     296
_diffrn_radiation_type     'Mo K\a'
_diffrn_radiation_wavelength     0.71073
_diffrn_radiation_monochromator     'plane graphite'
_diffrn_measurement_device_type     'Stoe IPDS II'
_diffrn_measurement_device     '2-circle goniometer'
_diffrn_measurement_method     \w
_diffrn_detector_area_resol_mean     6.67
_diffrn_reflns_number     21166
_diffrn_reflns_av_R_equivalents     0.0652
_diffrn_reflns_av_sigmaI/netI     0.0507
_diffrn_reflns_theta_min     2.16
_diffrn_reflns_theta_max     27.60
_diffrn_reflns_theta_full     27.60
_diffrn_measured_fraction_theta_max     0.989
_diffrn_measured_fraction_theta_full     0.989
_diffrn_reflns_limit_h_min     -11
_diffrn_reflns_limit_h_max     11
_diffrn_reflns_limit_k_min     -11
_diffrn_reflns_limit_k_max     11
_diffrn_reflns_limit_l_min     -24
_diffrn_reflns_limit_l_max     24
_diffrn_reflns_reduction_process
;
;
_diffrn_standards_number     0
_diffrn_standards_interval_count     .
_diffrn_standards_interval_time     .
_diffrn_standards_decay_%     ?
_refine_special_details
;
Refinement on <i>F</i>^2^ for ALL reflections except those flagged by the user
for potential systematic errors. Weighted <i>R</i>-factors <i>wR</i> and all
goodnesses of fit <i>S</i> are based on <i>F</i>^2^, conventional
<i>R</i>-factors <i>R</i> are based on <i>F</i>, with <i>F</i> set to zero for
negative <i>F</i>^2^. The observed criterion of <i>F</i>^2^ > \s(<i>F</i>^2^)
is used only for calculating -<i>R</i>-factor-obs <i>etc</i>. and is not
relevant to the choice of reflections for refinement. <i>R</i>-factors based
on <i>F</i>^2^ are statistically about twice as large as those based on
<i>F</i>, and <i>R</i>-factors based on ALL data will be even larger.
;
_reflns_number_total     6330
_reflns_number_gt     3703
_reflns_threshold_expression     I>2\s(I)
_refine_ls_structure_factor_coef     Fsqd
_refine_ls_matrix_type     full
_refine_ls_R_factor_all     0.0876
_refine_ls_R_factor_gt     0.0448
_refine_ls_wR_factor_gt     0.1044
_refine_ls_wR_factor_ref     0.1194
_refine_ls_goodness_of_fit_ref     0.976
_refine_ls_restrained_S_all     0.976
_refine_ls_number_reflns     6330
_refine_ls_number_parameters     380
_refine_ls_number_restraints     0
_refine_ls_number_constraints     ?
_refine_ls_hydrogen_treatment     constr
_refine_ls_weighting_scheme     'calc'
_refine_ls_weighting_details
         'calc w=1/[\s^2^(Fo^2^)+(0.0559P)^2^]         where P=(Fo^2^+2Fc^2^)/3'
_atom_sites_solution_hydrogens     'geom'
_atom_sites_solution_primary     'direct'
_atom_sites_solution_secondary     'difmap'
_refine_ls_shift/su_max     0.001
_refine_ls_shift/su_mean     0.000
_refine_diff_density_max     0.146
_refine_diff_density_min     -0.134
_refine_ls_extinction_method     'SHELXL97 (Sheldrick, 2008)'
_refine_ls_extinction_coef     0.0065(13)
_refine_ls_extinction_expression
                                   'Fc^*^=kFc[1+0.001Fc^2^\l^3^/sin(2\Q)]^-1/4^'
_refine_ls_abs_structure_details     ?
_refine_ls_abs_structure_Flack     .
loop_
    _atom_type_symbol
    _atom_type_description
    _atom_type_scat_dispersion_real
    _atom_type_scat_dispersion_imag
    _atom_type_scat_source
    O O 0.0106 0.0060 'International Tables Vol C Tables 4.2.6.8 and 6.1.1.4'
    N N 0.0061 0.0033 'International Tables Vol C Tables 4.2.6.8 and 6.1.1.4'
    H H 0.0000 0.0000 'International Tables Vol C Tables 4.2.6.8 and 6.1.1.4'
    C C 0.0033 0.0016 'International Tables Vol C Tables 4.2.6.8 and 6.1.1.4'
_computing_data_collection     'X-AREA (Stoe & Cie, 2002)'
_computing_cell_refinement     'X-AREA (Stoe & Cie, 2002)'
_computing_data_reduction     'X-RED32 (Stoe & Cie, 2002)'
_computing_structure_solution     'SIR97 (Altomare <i>et al.</i>,  1999)'
_computing_structure_refinement     'SHELXL97 (Sheldrick, 2008)'
_computing_molecular_graphics     'ORTEP-3 (Farrugia, 1997)'
_computing_publication_material     'WinGX (Farrugia, 1999)'
loop_
    _atom_site_type_symbol
    _atom_site_label
    _atom_site_fract_x
    _atom_site_fract_y
    _atom_site_fract_z
    _atom_site_U_iso_or_equiv
    _atom_site_thermal_displace_type
    _atom_site_calc_flag
    _atom_site_refinement_flags
    _atom_site_occupancy
    O O1 0.62826(14) 0.32088(17) -0.08996(7) 0.0729(5) Uani . . 1.000
    O O2 0.49739(15) 0.47609(18) -0.17819(7) 0.0779(5) Uani . . 1.000
    O O3 -0.37252(16) 0.1054(2) 0.11097(9) 0.0897(6) Uani . . 1.000
    O O4 -0.39393(17) -0.0126(2) 0.20230(8) 0.0972(6) Uani . . 1.000
    N N1 0.14725(16) 0.23760(17) 0.02524(8) 0.0601(5) Uani . . 1.000
    N N2 -0.31661(18) 0.04278(19) 0.15877(9) 0.0664(6) Uani . . 1.000
    C C1 0.24228(19) 0.3003(2) -0.02440(9) 0.0560(6) Uani . . 1.000
    C C2 0.39725(19) 0.2781(2) -0.02885(9) 0.0572(6) Uani . . 1.000
    C C3 0.47868(19) 0.3383(2) -0.08055(9) 0.0568(6) Uani . . 1.000
    C C4 0.4075(2) 0.4223(2) -0.12873(9) 0.0586(6) Uani . . 1.000
    C C5 0.2561(2) 0.4444(2) -0.12409(10) 0.0667(7) Uani . . 1.000
    C C6 0.1746(2) 0.3826(2) -0.07202(10) 0.0644(6) Uani . . 1.000
    C C7 0.7050(2) 0.2369(3) -0.04221(11) 0.0732(7) Uani . . 1.000
    C C8 0.4271(3) 0.5528(3) -0.23003(13) 0.0983(10) Uani . . 1.000
    C C9 0.2050(2) 0.1789(2) 0.07672(10) 0.0599(6) Uani . . 1.000
    C C10 0.10483(19) 0.1058(2) 0.12568(9) 0.0536(6) Uani . . 1.000
    C C11 -0.05710(19) 0.10691(19) 0.11873(9) 0.0525(5) Uani . . 1.000
    C C12 -0.14762(19) 0.03390(19) 0.16476(9) 0.0529(5) Uani . . 1.000
    C C13 -0.0856(2) -0.0437(2) 0.21671(9) 0.0604(6) Uani . . 1.000
    C C14 0.0736(2) -0.0444(2) 0.22346(10) 0.0675(7) Uani . . 1.000
    C C15 0.1685(2) 0.0304(2) 0.17885(10) 0.0630(6) Uani . . 1.000
    O O5 0.06734(14) 0.60630(14) 0.26497(6) 0.0629(4) Uani . . 1.000
    O O6 -0.07174(16) 0.73981(14) 0.35747(7) 0.0704(5) Uani . . 1.000
    O O7 -0.4307(2) -0.31605(19) 0.63291(10) 0.1093(7) Uani . . 1.000
    O O8 -0.3373(2) -0.29259(17) 0.53686(9) 0.0982(7) Uani . . 1.000
    N N3 -0.19109(17) 0.23924(16) 0.45961(7) 0.0581(5) Uani . . 1.000
    N N4 -0.38348(19) -0.23626(19) 0.58865(9) 0.0690(6) Uani . . 1.000
    C C16 -0.1260(2) 0.33841(18) 0.41193(9) 0.0528(5) Uani . . 1.000
    C C17 -0.0490(2) 0.2699(2) 0.36272(10) 0.0694(7) Uani . . 1.000
    C C18 0.0180(2) 0.3553(2) 0.31274(10) 0.0655(7) Uani . . 1.000
    C C19 0.00864(19) 0.51125(19) 0.31179(8) 0.0516(5) Uani . . 1.000
    C C20 -0.06863(19) 0.58383(18) 0.36230(9) 0.0505(5) Uani . . 1.000
    C C21 -0.13542(19) 0.49789(19) 0.41131(9) 0.0526(5) Uani . . 1.000
    C C22 0.1519(3) 0.5404(2) 0.21425(11) 0.0764(8) Uani . . 1.000
    C C23 -0.1356(3) 0.8214(2) 0.41150(12) 0.0798(8) Uani . . 1.000
    C C24 -0.2518(2) 0.2938(2) 0.51111(9) 0.0558(6) Uani . . 1.000
    C C25 -0.31981(19) 0.18957(19) 0.56009(9) 0.0526(5) Uani . . 1.000
    C C26 -0.31842(19) 0.02855(19) 0.55182(9) 0.0538(5) Uani . . 1.000
    C C27 -0.38451(19) -0.0654(2) 0.59839(9) 0.0537(5) Uani . . 1.000
    C C28 -0.4530(2) -0.0053(2) 0.65350(9) 0.0631(7) Uani . . 1.000
    C C29 -0.4539(2) 0.1540(2) 0.66146(10) 0.0702(7) Uani . . 1.000
    C C30 -0.3882(2) 0.2513(2) 0.61519(10) 0.0633(6) Uani . . 1.000
    H H2 0.44510 0.22270 0.00310 0.0690 Uiso calc R 1.000
    H H5 0.20820 0.50050 -0.15570 0.0800 Uiso calc R 1.000
    H H6 0.07180 0.39750 -0.06940 0.0770 Uiso calc R 1.000
    H H7A 0.80890 0.23260 -0.05400 0.1100 Uiso calc R 1.000
    H H7B 0.64150 0.13030 -0.04560 0.1100 Uiso calc R 1.000
    H H7C 0.71650 0.29090 0.00530 0.1100 Uiso calc R 1.000
    H H8A 0.50210 0.58450 -0.26140 0.1470 Uiso calc R 1.000
    H H8B 0.39860 0.64560 -0.20760 0.1470 Uiso calc R 1.000
    H H8C 0.33270 0.48090 -0.25660 0.1470 Uiso calc R 1.000
    H H9 0.31420 0.18190 0.08390 0.0720 Uiso calc R 1.000
    H H11 -0.10340 0.15610 0.08360 0.0630 Uiso calc R 1.000
    H H13 -0.15050 -0.09410 0.24630 0.0730 Uiso calc R 1.000
    H H14 0.11830 -0.09540 0.25820 0.0810 Uiso calc R 1.000
    H H15 0.27710 0.03020 0.18450 0.0760 Uiso calc R 1.000
    H H17 -0.04150 0.16430 0.36280 0.0830 Uiso calc R 1.000
    H H18 0.06930 0.30650 0.27980 0.0790 Uiso calc R 1.000
    H H21 -0.18720 0.54610 0.44430 0.0630 Uiso calc R 1.000
    H H22A 0.18730 0.61850 0.18460 0.1150 Uiso calc R 1.000
    H H22B 0.08220 0.44770 0.18560 0.1150 Uiso calc R 1.000
    H H22C 0.24320 0.51080 0.23850 0.1150 Uiso calc R 1.000
    H H23A -0.13170 0.92910 0.40280 0.1200 Uiso calc R 1.000
    H H23B -0.07340 0.82270 0.45670 0.1200 Uiso calc R 1.000
    H H23C -0.24480 0.76760 0.41140 0.1200 Uiso calc R 1.000
    H H24 -0.25330 0.40160 0.51800 0.0670 Uiso calc R 1.000
    H H26 -0.27330 -0.01550 0.51520 0.0650 Uiso calc R 1.000
    H H28 -0.49730 -0.07100 0.68430 0.0760 Uiso calc R 1.000
    H H29 -0.49910 0.19730 0.69830 0.0840 Uiso calc R 1.000
    H H30 -0.39020 0.35900 0.62120 0.0760 Uiso calc R 1.000
loop_
    _atom_site_aniso_label
    _atom_site_aniso_U_11
    _atom_site_aniso_U_22
    _atom_site_aniso_U_33
    _atom_site_aniso_U_12
    _atom_site_aniso_U_13
    _atom_site_aniso_U_23
    O1 0.0571(7) 0.1085(10) 0.0671(8) 0.0268(7) 0.0286(6) 0.0354(7)
    O2 0.0699(8) 0.1108(11) 0.0679(8) 0.0238(7) 0.0317(7) 0.0455(8)
    O3 0.0671(8) 0.1186(12) 0.1004(12) 0.0323(8) 0.0288(8) 0.0475(10)
    O4 0.0799(9) 0.1330(13) 0.0907(11) 0.0167(9) 0.0519(9) 0.0366(10)
    N1 0.0573(8) 0.0702(9) 0.0606(9) 0.0152(7) 0.0256(7) 0.0221(7)
    N2 0.0637(9) 0.0753(10) 0.0642(10) 0.0117(8) 0.0301(8) 0.0121(8)
    C1 0.0561(9) 0.0598(10) 0.0555(10) 0.0099(8) 0.0216(8) 0.0144(8)
    C2 0.0560(9) 0.0682(11) 0.0539(10) 0.0155(8) 0.0205(8) 0.0195(8)
    C3 0.0518(9) 0.0680(11) 0.0534(10) 0.0112(8) 0.0188(8) 0.0132(8)
    C4 0.0571(9) 0.0697(11) 0.0524(10) 0.0097(8) 0.0209(8) 0.0179(8)
    C5 0.0624(11) 0.0797(12) 0.0653(12) 0.0183(9) 0.0176(9) 0.0284(10)
    C6 0.0529(9) 0.0805(12) 0.0681(12) 0.0178(9) 0.0230(9) 0.0253(10)
    C7 0.0606(11) 0.0953(14) 0.0749(13) 0.0283(10) 0.0218(10) 0.0271(11)
    C8 0.0993(16) 0.142(2) 0.0828(16) 0.0479(15) 0.0419(13) 0.0677(16)
    C9 0.0525(9) 0.0718(11) 0.0608(11) 0.0147(8) 0.0211(8) 0.0171(9)
    C10 0.0560(9) 0.0566(10) 0.0512(10) 0.0128(7) 0.0181(8) 0.0098(7)
    C11 0.0573(9) 0.0574(10) 0.0468(9) 0.0136(7) 0.0173(7) 0.0134(7)
    C12 0.0574(9) 0.0535(9) 0.0502(9) 0.0100(7) 0.0213(8) 0.0075(7)
    C13 0.0768(12) 0.0540(10) 0.0528(10) 0.0082(8) 0.0233(9) 0.0149(8)
    C14 0.0854(13) 0.0651(11) 0.0590(11) 0.0227(9) 0.0169(10) 0.0213(9)
    C15 0.0633(10) 0.0695(11) 0.0625(11) 0.0218(9) 0.0149(9) 0.0175(9)
    O5 0.0773(8) 0.0624(7) 0.0604(7) 0.0180(6) 0.0350(6) 0.0249(6)
    O6 0.1004(9) 0.0575(7) 0.0747(8) 0.0342(7) 0.0466(7) 0.0314(6)
    O7 0.1593(15) 0.0864(10) 0.1150(13) 0.0412(10) 0.0760(12) 0.0647(10)
    O8 0.1480(14) 0.0737(9) 0.0983(12) 0.0427(9) 0.0652(11) 0.0337(8)
    N3 0.0721(9) 0.0517(8) 0.0526(8) 0.0069(7) 0.0223(7) 0.0160(6)
    N4 0.0789(10) 0.0673(10) 0.0732(11) 0.0208(8) 0.0290(9) 0.0341(8)
    C16 0.0634(10) 0.0474(9) 0.0478(9) 0.0052(7) 0.0166(8) 0.0129(7)
    C17 0.1022(14) 0.0473(10) 0.0685(12) 0.0185(9) 0.0394(11) 0.0166(8)
    C18 0.0878(13) 0.0570(10) 0.0609(11) 0.0204(9) 0.0349(10) 0.0134(8)
    C19 0.0559(9) 0.0537(9) 0.0485(9) 0.0097(7) 0.0181(8) 0.0153(7)
    C20 0.0560(9) 0.0498(9) 0.0507(9) 0.0136(7) 0.0157(7) 0.0164(7)
    C21 0.0605(9) 0.0531(9) 0.0496(9) 0.0142(7) 0.0205(8) 0.0141(7)
    C22 0.0904(13) 0.0826(13) 0.0715(13) 0.0247(11) 0.0485(11) 0.0257(10)
    C23 0.1131(16) 0.0639(11) 0.0861(14) 0.0428(11) 0.0515(13) 0.0273(10)
    C24 0.0638(10) 0.0492(9) 0.0559(10) 0.0071(7) 0.0170(8) 0.0160(8)
    C25 0.0535(9) 0.0561(10) 0.0480(9) 0.0059(7) 0.0117(7) 0.0143(7)
    C26 0.0574(9) 0.0591(10) 0.0483(9) 0.0113(8) 0.0173(8) 0.0159(8)
    C27 0.0538(9) 0.0614(10) 0.0496(9) 0.0114(7) 0.0139(7) 0.0204(8)
    C28 0.0650(10) 0.0766(13) 0.0535(11) 0.0128(9) 0.0224(9) 0.0250(9)
    C29 0.0775(12) 0.0793(13) 0.0613(12) 0.0184(10) 0.0334(10) 0.0155(10)
    C30 0.0711(11) 0.0608(11) 0.0612(11) 0.0132(9) 0.0225(9) 0.0121(9)
_geom_special_details
;
Bond distances, angles <i>etc</i>. have been calculated using the rounded
fractional coordinates. All su's are estimated from the variances of the
(full) variance-covariance matrix. The cell e.s.d.'s are taken into account in
the estimation of distances, angles and torsion angles
;
loop_
    _geom_bond_atom_site_label_1
    _geom_bond_atom_site_label_2
    _geom_bond_site_symmetry_1
    _geom_bond_site_symmetry_2
    _geom_bond_distance
    _geom_bond_publ_flag
    O1 C3 . . 1.363(2) no
    O1 C7 . . 1.418(3) no
    O2 C4 . . 1.365(2) no
    O2 C8 . . 1.404(3) no
    O3 N2 . . 1.218(2) no
    O4 N2 . . 1.216(2) no
    O5 C22 . . 1.427(3) no
    O5 C19 . . 1.363(2) no
    O6 C23 . . 1.422(3) no
    O6 C20 . . 1.369(2) no
    O7 N4 . . 1.214(2) no
    O8 N4 . . 1.208(2) no
    N1 C1 . . 1.419(2) no
    N1 C9 . . 1.258(2) no
    N2 C12 . . 1.468(2) no
    N3 C24 . . 1.268(2) no
    N3 C16 . . 1.416(2) no
    N4 C27 . . 1.471(2) no
    C1 C2 . . 1.403(2) no
    C1 C6 . . 1.369(2) no
    C2 C3 . . 1.378(2) no
    C3 C4 . . 1.401(2) no
    C4 C5 . . 1.373(3) no
    C5 C6 . . 1.389(3) no
    C9 C10 . . 1.467(2) no
    C10 C15 . . 1.391(2) no
    C10 C11 . . 1.390(2) no
    C11 C12 . . 1.376(2) no
    C12 C13 . . 1.380(2) no
    C13 C14 . . 1.366(3) no
    C14 C15 . . 1.383(3) no
    C2 H2 . . 0.9300 no
    C5 H5 . . 0.9300 no
    C6 H6 . . 0.9300 no
    C7 H7B . . 0.9600 no
    C7 H7C . . 0.9600 no
    C7 H7A . . 0.9600 no
    C8 H8C . . 0.9600 no
    C8 H8B . . 0.9600 no
    C8 H8A . . 0.9600 no
    C9 H9 . . 0.9300 no
    C11 H11 . . 0.9300 no
    C13 H13 . . 0.9300 no
    C14 H14 . . 0.9300 no
    C15 H15 . . 0.9300 no
    C16 C17 . . 1.373(3) no
    C16 C21 . . 1.401(2) no
    C17 C18 . . 1.390(3) no
    C18 C19 . . 1.371(2) no
    C19 C20 . . 1.408(2) no
    C20 C21 . . 1.377(2) no
    C24 C25 . . 1.470(2) no
    C25 C26 . . 1.387(2) no
    C25 C30 . . 1.385(2) no
    C26 C27 . . 1.376(2) no
    C27 C28 . . 1.380(2) no
    C28 C29 . . 1.371(2) no
    C29 C30 . . 1.387(3) no
    C17 H17 . . 0.9300 no
    C18 H18 . . 0.9300 no
    C21 H21 . . 0.9300 no
    C22 H22A . . 0.9600 no
    C22 H22B . . 0.9600 no
    C22 H22C . . 0.9600 no
    C23 H23A . . 0.9600 no
    C23 H23B . . 0.9600 no
    C23 H23C . . 0.9600 no
    C24 H24 . . 0.9300 no
    C26 H26 . . 0.9300 no
    C28 H28 . . 0.9300 no
    C29 H29 . . 0.9300 no
    C30 H30 . . 0.9300 no
loop_
    _geom_contact_atom_site_label_1
    _geom_contact_atom_site_label_2
    _geom_contact_distance
    _geom_contact_site_symmetry_1
    _geom_contact_site_symmetry_2
    _geom_contact_publ_flag
    O1 O2 2.575(2) . . no
    O1 C22 3.410(3) . 2_665 no
    O2 O1 2.575(2) . . no
    O2 C22 3.220(3) . 2_665 no
    O3 C7 3.373(3) . 1_455 no
    O4 C29 3.322(2) . 2_456 no
    O4 C28 3.222(2) . 2_456 no
    O4 C3 3.337(2) . 2_555 no
    O5 C14 3.206(2) . 1_565 no
    O5 C30 3.285(2) . 2_566 no
    O5 O6 2.5677(18) . . no
    O6 O5 2.5677(18) . . no
    O7 C8 3.268(3) . 1_446 no
    O8 C23 3.274(3) . 1_545 no
    O1 H22A 2.6000 . 2_665 no
    O2 H22C 2.6400 . 2_665 no
    O3 H8B 2.7400 . 2_565 no
    O3 H9 2.9100 . 1_455 no
    O3 H11 2.4100 . . no
    O3 H7B 2.8000 . 2_555 no
    O3 H2 2.8500 . 1_455 no
    O3 H7C 2.8200 . 1_455 no
    O4 H28 2.5700 . 2_456 no
    O4 H13 2.4400 . . no
    O4 H29 2.7600 . 2_456 no
    O5 H14 2.5500 . 1_565 no
    O5 H5 2.8800 . 2_565 no
    O6 H13 2.8000 . 1_565 no
    O7 H28 2.4400 . . no
    O7 H30 2.8900 . 1_545 no
    O7 H8A 2.3900 . 1_446 no
    O8 H23C 2.7100 . 1_545 no
    O8 H24 2.8800 . 1_545 no
    O8 H21 2.7500 . 1_545 no
    O8 H26 2.4400 . . no
    N2 C2 3.403(2) . 2_555 no
    N2 C3 3.389(2) . 2_555 no
    N4 C24 3.380(2) . 2_456 no
    N1 H11 2.5700 . . no
    N3 H23B 2.8000 . 2_566 no
    N3 H23A 2.9500 . 1_545 no
    N3 H26 2.5700 . . no
    C2 N2 3.403(2) . 2_555 no
    C2 C3 3.594(2) . 2_665 no
    C3 C2 3.594(2) . 2_665 no
    C3 O4 3.337(2) . 2_555 no
    C3 N2 3.389(2) . 2_555 no
    C7 O3 3.373(3) . 1_655 no
    C8 O7 3.268(3) . 1_664 no
    C13 C18 3.598(2) . . no
    C14 O5 3.206(2) . 1_545 no
    C18 C13 3.598(2) . . no
    C19 C30 3.504(2) . 2_566 no
    C20 C24 3.341(2) . 2_566 no
    C20 C25 3.552(2) . 2_566 no
    C21 C24 3.498(2) . 2_566 no
    C22 O2 3.220(3) . 2_665 no
    C22 O1 3.410(3) . 2_665 no
    C23 O8 3.274(3) . 1_565 no
    C24 C21 3.498(2) . 2_566 no
    C24 C27 3.599(2) . 2_456 no
    C24 N4 3.380(2) . 2_456 no
    C24 C20 3.341(2) . 2_566 no
    C25 C20 3.552(2) . 2_566 no
    C25 C26 3.582(2) . 2_456 no
    C26 C25 3.582(2) . 2_456 no
    C26 C26 3.403(2) . 2_456 no
    C27 C24 3.599(2) . 2_456 no
    C28 O4 3.222(2) . 2_456 no
    C29 O4 3.322(2) . 2_456 no
    C30 C19 3.504(2) . 2_566 no
    C30 O5 3.285(2) . 2_566 no
    C2 H7C 2.7300 . . no
    C2 H7B 2.7200 . . no
    C2 H9 2.5400 . . no
    C5 H7C 2.9900 . 2_665 no
    C5 H8B 2.7200 . . no
    C5 H8C 2.7500 . . no
    C6 H7C 2.8700 . 2_665 no
    C7 H2 2.4900 . . no
    C7 H11 2.9900 . 1_655 no
    C8 H5 2.5100 . . no
    C8 H22C 3.0300 . 2_665 no
    C9 H2 2.6400 . . no
    C11 H22B 3.0100 . . no
    C13 H17 3.0900 . . no
    C13 H18 3.0800 . . no
    C17 H23A 3.1000 . 1_545 no
    C18 H22C 2.7700 . . no
    C18 H22B 2.7500 . . no
    C19 H8C 3.0200 . 2_565 no
    C20 H8C 2.7700 . 2_565 no
    C21 H24 2.5500 . . no
    C21 H23C 2.6900 . . no
    C21 H23B 2.7600 . . no
    C22 H18 2.5300 . . no
    C23 H26 2.8400 . 1_565 no
    C23 H21 2.5000 . . no
    C24 H21 2.6600 . . no
    C28 H14 3.0600 . 2_556 no
    C29 H23C 3.0400 . 2_466 no
    H2 H7B 2.2800 . . no
    H2 O3 2.8500 . 1_655 no
    H2 C7 2.4900 . . no
    H2 H7C 2.2900 . . no
    H2 H9 2.0600 . . no
    H2 C9 2.6400 . . no
    H5 C8 2.5100 . . no
    H5 H8B 2.2600 . . no
    H5 O5 2.8800 . 2_565 no
    H5 H8C 2.3400 . . no
    H6 H7A 2.4900 . 1_455 no
    H7A H6 2.4900 . 1_655 no
    H7B H2 2.2800 . . no
    H7B C2 2.7200 . . no
    H7B O3 2.8000 . 2_555 no
    H7C H11 2.5700 . 1_655 no
    H7C O3 2.8200 . 1_655 no
    H7C C2 2.7300 . . no
    H7C H2 2.2900 . . no
    H7C C5 2.9900 . 2_665 no
    H7C C6 2.8700 . 2_665 no
    H8A O7 2.3900 . 1_664 no
    H8A H22C 2.5100 . 2_665 no
    H8B C5 2.7200 . . no
    H8B H5 2.2600 . . no
    H8B O3 2.7400 . 2_565 no
    H8C C19 3.0200 . 2_565 no
    H8C C5 2.7500 . . no
    H8C H5 2.3400 . . no
    H8C C20 2.7700 . 2_565 no
    H9 H15 2.4800 . . no
    H9 O3 2.9100 . 1_655 no
    H9 C2 2.5400 . . no
    H9 H2 2.0600 . . no
    H11 C7 2.9900 . 1_455 no
    H11 H7C 2.5700 . 1_455 no
    H11 O3 2.4100 . . no
    H11 N1 2.5700 . . no
    H13 O6 2.8000 . 1_545 no
    H13 O4 2.4400 . . no
    H14 O5 2.5500 . 1_545 no
    H14 C28 3.0600 . 2_556 no
    H15 H9 2.4800 . . no
    H17 C13 3.0900 . . no
    H17 H23A 2.2800 . 1_545 no
    H18 C13 3.0800 . . no
    H18 C22 2.5300 . . no
    H18 H22B 2.3000 . . no
    H18 H22C 2.3500 . . no
    H21 O8 2.7500 . 1_565 no
    H21 C23 2.5000 . . no
    H21 C24 2.6600 . . no
    H21 H23B 2.3600 . . no
    H21 H23C 2.2200 . . no
    H21 H24 2.0500 . . no
    H22A O1 2.6000 . 2_665 no
    H22B C11 3.0100 . . no
    H22B C18 2.7500 . . no
    H22B H18 2.3000 . . no
    H22C C18 2.7700 . . no
    H22C H18 2.3500 . . no
    H22C O2 2.6400 . 2_665 no
    H22C C8 3.0300 . 2_665 no
    H22C H8A 2.5100 . 2_665 no
    H23A N3 2.9500 . 1_565 no
    H23A C17 3.1000 . 1_565 no
    H23A H17 2.2800 . 1_565 no
    H23B C21 2.7600 . . no
    H23B H21 2.3600 . . no
    H23B N3 2.8000 . 2_566 no
    H23C O8 2.7100 . 1_565 no
    H23C C21 2.6900 . . no
    H23C H21 2.2200 . . no
    H23C C29 3.0400 . 2_466 no
    H24 O8 2.8800 . 1_565 no
    H24 C21 2.5500 . . no
    H24 H21 2.0500 . . no
    H24 H30 2.4600 . . no
    H26 O8 2.4400 . . no
    H26 N3 2.5700 . . no
    H26 C23 2.8400 . 1_545 no
    H28 O7 2.4400 . . no
    H28 O4 2.5700 . 2_456 no
    H29 O4 2.7600 . 2_456 no
    H30 O7 2.8900 . 1_565 no
    H30 H24 2.4600 . . no
loop_
    _geom_angle_atom_site_label_1
    _geom_angle_atom_site_label_2
    _geom_angle_atom_site_label_3
    _geom_angle_site_symmetry_1
    _geom_angle_site_symmetry_2
    _geom_angle_site_symmetry_3
    _geom_angle
    _geom_angle_publ_flag
    C3 O1 C7 . . . 117.12(14) no
    C4 O2 C8 . . . 117.65(16) no
    C19 O5 C22 . . . 117.37(13) no
    C20 O6 C23 . . . 116.66(14) no
    C1 N1 C9 . . . 121.85(15) no
    O3 N2 O4 . . . 123.16(17) no
    O4 N2 C12 . . . 118.00(16) no
    O3 N2 C12 . . . 118.84(16) no
    C16 N3 C24 . . . 121.57(14) no
    O7 N4 O8 . . . 122.33(17) no
    O7 N4 C27 . . . 118.52(16) no
    O8 N4 C27 . . . 119.14(16) no
    N1 C1 C2 . . . 124.00(15) no
    N1 C1 C6 . . . 117.13(15) no
    C2 C1 C6 . . . 118.83(16) no
    C1 C2 C3 . . . 120.08(16) no
    O1 C3 C2 . . . 124.52(16) no
    C2 C3 C4 . . . 120.24(16) no
    O1 C3 C4 . . . 115.23(15) no
    O2 C4 C3 . . . 115.77(15) no
    C3 C4 C5 . . . 119.56(16) no
    O2 C4 C5 . . . 124.67(16) no
    C4 C5 C6 . . . 119.80(17) no
    C1 C6 C5 . . . 121.48(16) no
    N1 C9 C10 . . . 121.83(16) no
    C11 C10 C15 . . . 118.52(16) no
    C9 C10 C11 . . . 120.57(15) no
    C9 C10 C15 . . . 120.89(16) no
    C10 C11 C12 . . . 118.74(16) no
    C11 C12 C13 . . . 122.91(16) no
    N2 C12 C11 . . . 117.96(15) no
    N2 C12 C13 . . . 119.11(15) no
    C12 C13 C14 . . . 118.19(16) no
    C13 C14 C15 . . . 120.30(17) no
    C10 C15 C14 . . . 121.31(16) no
    C3 C2 H2 . . . 120.00 no
    C1 C2 H2 . . . 120.00 no
    C4 C5 H5 . . . 120.00 no
    C6 C5 H5 . . . 120.00 no
    C5 C6 H6 . . . 119.00 no
    C1 C6 H6 . . . 119.00 no
    O1 C7 H7C . . . 109.00 no
    O1 C7 H7A . . . 109.00 no
    O1 C7 H7B . . . 109.00 no
    H7B C7 H7C . . . 109.00 no
    H7A C7 H7B . . . 109.00 no
    H7A C7 H7C . . . 110.00 no
    O2 C8 H8A . . . 109.00 no
    O2 C8 H8C . . . 109.00 no
    H8A C8 H8B . . . 109.00 no
    O2 C8 H8B . . . 110.00 no
    H8B C8 H8C . . . 109.00 no
    H8A C8 H8C . . . 109.00 no
    N1 C9 H9 . . . 119.00 no
    C10 C9 H9 . . . 119.00 no
    C10 C11 H11 . . . 121.00 no
    C12 C11 H11 . . . 121.00 no
    C14 C13 H13 . . . 121.00 no
    C12 C13 H13 . . . 121.00 no
    C13 C14 H14 . . . 120.00 no
    C15 C14 H14 . . . 120.00 no
    C14 C15 H15 . . . 119.00 no
    C10 C15 H15 . . . 119.00 no
    N3 C16 C17 . . . 116.25(14) no
    N3 C16 C21 . . . 125.11(15) no
    C17 C16 C21 . . . 118.65(15) no
    C16 C17 C18 . . . 121.30(16) no
    C17 C18 C19 . . . 120.26(16) no
    O5 C19 C18 . . . 125.71(15) no
    O5 C19 C20 . . . 115.11(14) no
    C18 C19 C20 . . . 119.18(15) no
    O6 C20 C19 . . . 115.11(14) no
    O6 C20 C21 . . . 124.80(15) no
    C19 C20 C21 . . . 120.09(15) no
    C16 C21 C20 . . . 120.52(16) no
    N3 C24 C25 . . . 121.11(15) no
    C24 C25 C26 . . . 121.08(15) no
    C24 C25 C30 . . . 120.06(15) no
    C26 C25 C30 . . . 118.85(16) no
    C25 C26 C27 . . . 119.36(16) no
    N4 C27 C26 . . . 118.80(15) no
    N4 C27 C28 . . . 118.86(15) no
    C26 C27 C28 . . . 122.34(16) no
    C27 C28 C29 . . . 118.05(16) no
    C28 C29 C30 . . . 120.76(17) no
    C25 C30 C29 . . . 120.65(16) no
    C16 C17 H17 . . . 119.00 no
    C18 C17 H17 . . . 119.00 no
    C17 C18 H18 . . . 120.00 no
    C19 C18 H18 . . . 120.00 no
    C16 C21 H21 . . . 120.00 no
    C20 C21 H21 . . . 120.00 no
    O5 C22 H22A . . . 109.00 no
    O5 C22 H22B . . . 109.00 no
    O5 C22 H22C . . . 109.00 no
    H22A C22 H22B . . . 110.00 no
    H22A C22 H22C . . . 109.00 no
    H22B C22 H22C . . . 109.00 no
    O6 C23 H23A . . . 109.00 no
    O6 C23 H23B . . . 109.00 no
    O6 C23 H23C . . . 110.00 no
    H23A C23 H23B . . . 109.00 no
    H23A C23 H23C . . . 109.00 no
    H23B C23 H23C . . . 109.00 no
    N3 C24 H24 . . . 119.00 no
    C25 C24 H24 . . . 119.00 no
    C25 C26 H26 . . . 120.00 no
    C27 C26 H26 . . . 120.00 no
    C27 C28 H28 . . . 121.00 no
    C29 C28 H28 . . . 121.00 no
    C28 C29 H29 . . . 120.00 no
    C30 C29 H29 . . . 120.00 no
    C25 C30 H30 . . . 120.00 no
    C29 C30 H30 . . . 120.00 no
loop_
    _geom_torsion_atom_site_label_1
    _geom_torsion_atom_site_label_2
    _geom_torsion_atom_site_label_3
    _geom_torsion_atom_site_label_4
    _geom_torsion_site_symmetry_1
    _geom_torsion_site_symmetry_2
    _geom_torsion_site_symmetry_3
    _geom_torsion_site_symmetry_4
    _geom_torsion
    _geom_torsion_publ_flag
    C7 O1 C3 C2 . . . . -1.0(3) no
    C7 O1 C3 C4 . . . . 179.84(17) no
    C8 O2 C4 C5 . . . . -3.2(3) no
    C8 O2 C4 C3 . . . . 176.40(17) no
    C22 O5 C19 C18 . . . . -2.8(2) no
    C22 O5 C19 C20 . . . . 177.79(16) no
    C23 O6 C20 C21 . . . . 6.2(3) no
    C23 O6 C20 C19 . . . . -174.41(17) no
    C1 N1 C9 C10 . . . . -176.43(16) no
    C9 N1 C1 C6 . . . . -170.48(17) no
    C9 N1 C1 C2 . . . . 11.8(3) no
    O4 N2 C12 C13 . . . . 3.4(2) no
    O3 N2 C12 C13 . . . . -176.91(17) no
    O3 N2 C12 C11 . . . . 4.4(2) no
    O4 N2 C12 C11 . . . . -175.31(17) no
    C24 N3 C16 C21 . . . . -6.9(3) no
    C16 N3 C24 C25 . . . . 179.68(16) no
    C24 N3 C16 C17 . . . . 173.53(17) no
    O8 N4 C27 C28 . . . . 173.22(18) no
    O7 N4 C27 C28 . . . . -6.1(3) no
    O7 N4 C27 C26 . . . . 174.45(18) no
    O8 N4 C27 C26 . . . . -6.2(3) no
    N1 C1 C6 C5 . . . . -178.02(16) no
    C6 C1 C2 C3 . . . . -0.1(3) no
    N1 C1 C2 C3 . . . . 177.54(16) no
    C2 C1 C6 C5 . . . . -0.2(3) no
    C1 C2 C3 O1 . . . . -178.89(16) no
    C1 C2 C3 C4 . . . . 0.2(3) no
    C2 C3 C4 O2 . . . . -179.55(16) no
    O1 C3 C4 O2 . . . . -0.4(2) no
    C2 C3 C4 C5 . . . . 0.1(3) no
    O1 C3 C4 C5 . . . . 179.23(16) no
    O2 C4 C5 C6 . . . . 179.20(17) no
    C3 C4 C5 C6 . . . . -0.4(3) no
    C4 C5 C6 C1 . . . . 0.5(3) no
    N1 C9 C10 C11 . . . . -3.5(3) no
    N1 C9 C10 C15 . . . . 174.86(17) no
    C11 C10 C15 C14 . . . . 1.0(3) no
    C9 C10 C15 C14 . . . . -177.38(17) no
    C15 C10 C11 C12 . . . . 0.2(2) no
    C9 C10 C11 C12 . . . . 178.56(16) no
    C10 C11 C12 C13 . . . . -1.5(3) no
    C10 C11 C12 N2 . . . . 177.18(15) no
    N2 C12 C13 C14 . . . . -177.09(16) no
    C11 C12 C13 C14 . . . . 1.5(3) no
    C12 C13 C14 C15 . . . . -0.3(3) no
    C13 C14 C15 C10 . . . . -0.9(3) no
    C17 C16 C21 C20 . . . . 0.0(3) no
    C21 C16 C17 C18 . . . . -0.4(3) no
    N3 C16 C21 C20 . . . . -179.64(16) no
    N3 C16 C17 C18 . . . . 179.29(16) no
    C16 C17 C18 C19 . . . . 0.2(3) no
    C17 C18 C19 C20 . . . . 0.4(3) no
    C17 C18 C19 O5 . . . . -178.99(16) no
    C18 C19 C20 O6 . . . . 179.79(15) no
    O5 C19 C20 C21 . . . . 178.67(15) no
    O5 C19 C20 O6 . . . . -0.7(2) no
    C18 C19 C20 C21 . . . . -0.8(3) no
    C19 C20 C21 C16 . . . . 0.6(3) no
    O6 C20 C21 C16 . . . . 179.96(15) no
    N3 C24 C25 C26 . . . . 0.6(3) no
    N3 C24 C25 C30 . . . . -178.79(17) no
    C24 C25 C26 C27 . . . . -179.43(16) no
    C30 C25 C26 C27 . . . . -0.1(2) no
    C26 C25 C30 C29 . . . . 0.2(3) no
    C24 C25 C30 C29 . . . . 179.50(16) no
    C25 C26 C27 N4 . . . . 179.48(16) no
    C25 C26 C27 C28 . . . . 0.1(3) no
    N4 C27 C28 C29 . . . . -179.54(16) no
    C26 C27 C28 C29 . . . . -0.1(3) no
    C27 C28 C29 C30 . . . . 0.2(3) no
    C28 C29 C30 C25 . . . . -0.2(3) no
loop_
    _geom_hbond_atom_site_label_D
    _geom_hbond_atom_site_label_H
    _geom_hbond_atom_site_label_A
    _geom_hbond_site_symmetry_A
    _geom_hbond_distance_DH
    _geom_hbond_distance_HA
    _geom_hbond_distance_DA
    _geom_hbond_angle_DHA
    _geom_hbond_publ_flag
    C8 H8A O7 1_664 0.96 2.39 3.268(3) 152 yes
    C14 H14 O5 1_545 0.93 2.55 3.206(2) 128 yes
    C22 H22A O1 2_665 0.96 2.60 3.410(3) 143 yes
    C28 H28 O4 2_456 0.93 2.57 3.222(2) 128 yes
    C18 H18 Cg1 1_555 0.93 2.89 3.654(2) 141 yes
