# Supplementary material for: 3,4-Dimeth­oxy-N-(3-nitro­benzyl­idene)aniline
Source: Acta Crystallogr Sect E Struct Rep Online. 2008 Oct 22;64(Pt 11):o2175–6. doi: 10.1107/S1600536808034193 (PMC2959659; doi:10.1107/S1600536808034193)
Supplement: Supplementary file 2 [file e-64-o2175-Isup2.hkl]

#
# h,k,l, Fc-squared, Fo-squared, sigma(Fo-squared) and status flag
#
data_I
_shelx_title ' AYS3'
_shelx_refln_list_code          4
_shelx_F_calc_maximum      225.18
_exptl_crystal_F_000       600.00
_reflns_d_resolution_high  0.7671
 
loop_
 _symmetry_equiv_pos_as_xyz
 'x, y, z'
 '-x, -y, -z'
 
_cell_length_a     8.6345
_cell_length_b     8.6540
_cell_length_c    19.2304
_cell_angle_alpha  96.629
_cell_angle_beta   97.338
_cell_angle_gamma 102.075
 
_shelx_F_squared_multiplier     1.000
 
loop_
 _refln_index_h
 _refln_index_k
 _refln_index_l
 _refln_F_squared_calc
 _refln_F_squared_meas
 _refln_F_squared_sigma
 _refln_observed_status
   1   0   0        1.91        8.21      4.43 o
   2   0   0      707.95      678.88     14.09 o
   3   0   0        0.99        0.13      3.09 o
   4   0   0     1974.58     1855.84     67.86 o
   5   0   0        8.35        9.05      2.35 o
   6   0   0        3.46        3.15      1.97 o
   7   0   0       10.52       11.59      2.49 o
   8   0   0        6.78        9.80      1.85 o
   9   0   0       39.68       38.36      2.26 o
  10   0   0        0.66        1.25      2.17 o
 -11   1   0        0.06        3.30      2.43 o
 -10   1   0        0.02        5.19      2.53 o
  -9   1   0        2.87        3.42      2.49 o
  -8   1   0       38.63       36.85      2.26 o
  -7   1   0       32.76       30.95      2.05 o
  -6   1   0        0.06        1.64      2.64 o
  -5   1   0        8.87        7.25      1.85 o
  -4   1   0     2679.54     2847.65     38.80 o
  -3   1   0     1299.81     1299.49     21.02 o
  -2   1   0       42.80       49.46      3.67 o
  -1   1   0       30.60       35.25      5.52 o
   0   1   0        0.00        0.48      3.80 o
   1   1   0      404.36      389.72      9.55 o
   2   1   0     1614.60     1490.54     73.99 o
   3   1   0        8.23        6.64      2.51 o
   4   1   0      109.42      102.72      4.73 o
   5   1   0       45.13       54.58      2.24 o
   6   1   0        0.51        3.04      2.24 o
   7   1   0        3.75        4.43      1.79 o
   8   1   0       36.15       35.32      2.41 o
   9   1   0        1.08        3.06      1.96 o
  10   1   0        0.55        2.00      2.11 o
 -11   2   0        2.13        5.59      2.42 o
 -10   2   0        0.32        2.05      2.48 o
  -9   2   0        0.67        1.97      1.93 o
  -8   2   0        3.12        1.89      1.99 o
  -7   2   0       29.68       29.02      2.21 o
  -6   2   0       22.78       24.58      2.18 o
  -5   2   0      480.42      543.77     13.94 o
  -4   2   0       14.59       14.43      2.07 o
  -3   2   0      288.61      277.57      3.64 o
  -2   2   0     4413.07     4486.06     48.07 o
  -1   2   0        0.00        2.91      3.74 o
   0   2   0       13.77       17.56      3.66 o
   1   2   0      394.11      390.40      9.26 o
   2   2   0       47.59       39.41      2.53 o
   3   2   0      123.14      111.88      4.14 o
   4   2   0       19.02       16.43      2.17 o
   5   2   0        0.20       -1.32      2.30 o
   6   2   0       14.52       17.35      2.33 o
   7   2   0      124.42      115.95      5.18 o
   8   2   0        0.02        2.69      1.98 o
   9   2   0        0.03       -1.14      2.00 o
  10   2   0        0.46        1.47      2.17 o
 -11   3   0        4.16        6.88      2.21 o
 -10   3   0       12.90        7.32      1.93 o
  -9   3   0       30.09       25.86      2.22 o
  -8   3   0        0.12       -0.86      1.96 o
  -7   3   0       22.91       19.40      2.11 o
  -6   3   0       48.29       49.90      2.45 o
  -5   3   0       67.43       71.26      2.54 o
  -4   3   0      485.07      509.12      3.79 o
  -3   3   0        8.79        7.88      2.32 o
  -2   3   0       56.17       51.82      3.26 o
  -1   3   0      459.22      417.31      5.76 o
   0   3   0     1650.16     1615.15     23.40 o
   1   3   0       88.03       89.43      3.08 o
   2   3   0        4.20        6.00      2.01 o
   3   3   0      689.78      642.80     32.18 o
   4   3   0        2.23        2.50      1.95 o
   5   3   0        6.85       11.14      2.16 o
   6   3   0       31.56       29.09      2.28 o
   7   3   0        1.11        3.04      2.03 o
   8   3   0        0.04        4.81      1.89 o
   9   3   0        0.00        2.51      2.40 o
 -11   4   0        0.83        1.02      2.44 o
 -10   4   0        0.98        0.84      2.26 o
  -9   4   0        8.51        7.99      1.80 o
  -8   4   0        0.37        1.50      2.13 o
  -7   4   0      108.04      124.16      2.69 o
  -6   4   0        0.81        2.46      2.68 o
  -5   4   0       66.39       70.16      2.74 o
  -4   4   0      151.70      150.10      3.01 o
  -3   4   0       67.70       69.47      2.61 o
  -2   4   0      868.95      913.96      6.93 o
  -1   4   0      305.94      300.86      4.81 o
   0   4   0     2132.88     2104.37     31.81 o
   1   4   0       12.08       15.87      2.28 o
   2   4   0        9.08        4.81      2.35 o
   3   4   0       28.51       28.75      2.25 o
   4   4   0        3.80        5.81      1.86 o
   5   4   0        0.29       -0.09      2.17 o
   6   4   0       25.35       25.56      2.07 o
   7   4   0        7.84        7.59      1.87 o
   8   4   0        6.14        8.31      2.34 o
   9   4   0        0.06        0.79      2.75 o
 -10   5   0        3.91        3.57      2.55 o
  -9   5   0        2.21        2.44      2.49 o
  -8   5   0      139.76      152.81      3.61 o
  -7   5   0       46.85       48.23      2.43 o
  -6   5   0       56.72       53.49      2.09 o
  -5   5   0        0.49        1.37      2.36 o
  -4   5   0        1.69        1.94      2.14 o
  -3   5   0       55.13       65.11      4.78 o
  -2   5   0      158.19      159.94      6.71 o
  -1   5   0       44.72       41.01      2.71 o
   0   5   0       40.35       42.23      2.32 o
   1   5   0        7.45        3.34      1.95 o
   2   5   0        2.21        4.21      2.16 o
   3   5   0      208.87      206.35      8.91 o
   4   5   0        7.27        5.91      2.37 o
   5   5   0        0.84        3.04      2.26 o
   6   5   0        2.32       -2.59      2.59 o
   7   5   0       30.54       36.88      2.61 o
   8   5   0       37.24       32.44      2.54 o
 -10   6   0        9.50        8.28      2.35 o
  -9   6   0       85.13       83.32      6.04 o
  -8   6   0       52.91       48.77      2.45 o
  -7   6   0       43.40       44.69      2.40 o
  -6   6   0      321.01      311.16      3.25 o
  -5   6   0       11.42       13.34      2.94 o
  -4   6   0       12.60       17.66      2.72 o
  -3   6   0       31.21       24.72      4.52 o
  -2   6   0       41.44       48.34      3.42 o
  -1   6   0      200.59      188.52     12.66 o
   0   6   0        4.68        5.16      2.37 o
   1   6   0       11.43       12.67      1.98 o
   2   6   0       12.25        9.30      1.95 o
   3   6   0       73.53       73.84      5.11 o
   4   6   0      114.56      126.73      5.36 o
   5   6   0       10.95       14.67      2.02 o
   6   6   0        7.61        6.89      3.18 o
   7   6   0        6.98        8.57      2.65 o
 -10   7   0       12.54        8.85      2.53 o
  -9   7   0        0.02        1.71      2.57 o
  -8   7   0       11.09       12.49      2.53 o
  -7   7   0        3.78        5.57      2.54 o
  -6   7   0       18.19       14.77      2.27 o
  -5   7   0       56.34       66.54      3.44 o
  -4   7   0        7.41        8.31      3.03 o
  -3   7   0        0.17        1.23      2.46 o
  -2   7   0       10.30        8.96      2.20 o
  -1   7   0       48.13       43.54      2.62 o
   0   7   0        3.43        5.93      2.26 o
   1   7   0       15.35       15.51      2.53 o
   2   7   0        1.63        0.90      2.33 o
   3   7   0        9.57        8.02      2.10 o
   4   7   0       20.87       22.32      2.48 o
   5   7   0       17.96       15.35      2.00 o
   6   7   0       65.38       59.91      7.03 o
  -9   8   0        7.82        4.64      3.13 o
  -8   8   0        0.21        1.12      3.18 o
  -7   8   0        0.53        2.06      2.62 o
  -6   8   0       27.46       21.57      3.39 o
  -5   8   0        2.22        0.78      2.62 o
  -4   8   0        7.41        9.92      2.22 o
  -3   8   0        1.35        3.12      2.57 o
  -2   8   0       61.43       42.14      3.31 o
  -1   8   0       76.05       67.28      5.84 o
   0   8   0        2.84        0.38      2.43 o
   1   8   0       12.48       11.17      2.38 o
   2   8   0        9.51        7.61      2.25 o
   3   8   0        5.06        4.06      2.19 o
   4   8   0        0.43        4.73      2.49 o
   5   8   0        3.57        3.05      2.30 o
  -8   9   0        1.11        3.39      3.06 o
  -7   9   0        1.46        0.98      3.30 o
  -6   9   0        0.84       -0.91      2.83 o
  -5   9   0        2.05       -0.09      2.78 o
  -4   9   0        2.73        4.08      3.23 o
  -3   9   0       13.60       13.76      3.20 o
  -2   9   0        0.31        3.88      3.18 o
  -1   9   0       60.68       54.66      3.50 o
   0   9   0       12.17        8.74      2.31 o
   1   9   0        0.04        4.11      2.55 o
   2   9   0        0.01        2.97      3.05 o
   3   9   0        0.89        3.57      3.02 o
   4   9   0        1.02        0.16      2.23 o
  -7  10   0        0.11        0.46      3.66 o
  -6  10   0        0.51        2.82      3.68 o
  -5  10   0        6.42        9.21      5.55 o
  -4  10   0        1.89        3.66      3.37 o
  -3  10   0        4.89        6.79      2.74 o
  -2  10   0        1.62        2.00      2.74 o
  -1  10   0        1.80        4.99      3.41 o
   0  10   0        0.61        0.99      2.83 o
   1  10   0        1.32        0.75      3.26 o
   2  10   0        0.19        0.64      2.43 o
  -4  11   0        1.28       -1.73      5.25 o
  -3  11   0        0.10       -0.11      3.00 o
  -2  11   0        0.03       -0.13      3.63 o
  -1  11   0        0.60        2.53      2.70 o
   1 -11   1        0.20        0.70      2.97 o
   2 -11   1        0.69        2.84      2.58 o
   3 -11   1        2.65        1.37      3.42 o
   4 -11   1        0.44        3.89      3.66 o
  -2 -10   1        0.46       -0.03      2.72 o
  -1 -10   1        3.10        3.69      3.28 o
   0 -10   1        2.76        5.90      2.48 o
   1 -10   1        0.75       -1.33      2.35 o
   2 -10   1        1.13        3.53      2.72 o
   3 -10   1        6.25        9.32      3.36 o
   4 -10   1       16.94        5.77      4.97 o
   5 -10   1        0.65        0.72      2.47 o
   6 -10   1        0.76       -0.13      3.07 o
   7 -10   1        0.35        1.47      3.87 o
  -4  -9   1        0.30        1.81      2.21 o
  -3  -9   1        0.52        2.42      2.32 o
  -2  -9   1        0.10        1.14      2.54 o
  -1  -9   1        7.55        7.46      2.94 o
   0  -9   1       16.09       22.82      3.38 o
   1  -9   1       10.15        5.88      2.75 o
   2  -9   1        2.29        1.98      2.57 o
   3  -9   1       16.27       17.46      3.59 o
   4  -9   1        4.10        2.39      3.23 o
   5  -9   1        9.13        8.92      2.82 o
   6  -9   1       11.42       14.11      4.17 o
   7  -9   1        9.64        4.22      2.87 o
   8  -9   1        1.71        3.67      3.19 o
  -5  -8   1        3.35        5.65      2.67 o
  -4  -8   1        0.54        0.65      2.45 o
  -3  -8   1        1.25        5.18      2.69 o
  -2  -8   1        0.20       -0.56      2.31 o
  -1  -8   1       24.57       20.99      2.78 o
   0  -8   1       38.66       29.62      3.78 o
   1  -8   1       11.78       13.77      2.93 o
   2  -8   1      137.01      117.55      8.23 o
   3  -8   1       19.33       21.33      3.35 o
   4  -8   1        0.07        3.14      4.55 o
   5  -8   1        0.49        1.36      2.67 o
   6  -8   1      233.29      212.52      3.45 o
   7  -8   1       18.61       19.12      2.75 o
   8  -8   1        3.82        5.55      3.21 o
   9  -8   1        2.57        1.75      2.80 o
  -6  -7   1        4.66        5.73      2.37 o
  -5  -7   1        0.03        0.45      2.49 o
  -4  -7   1      132.62      119.73      8.37 o
  -3  -7   1        0.00        1.32      1.89 o
  -2  -7   1        0.02        0.06      1.91 o
  -1  -7   1        1.63        3.03      2.31 o
   0  -7   1        0.12        1.38      2.29 o
   1  -7   1        5.70        5.42      2.55 o
   2  -7   1       55.31       48.17      9.80 o
   3  -7   1        5.77        3.23      3.06 o
   4  -7   1       41.28       37.09      2.91 o
   5  -7   1      355.35      379.96     12.05 o
   6  -7   1       15.46       13.62      2.50 o
   7  -7   1        9.04        6.49      2.25 o
   8  -7   1        0.01       -0.74      2.30 o
   9  -7   1        4.32        4.86      2.56 o
  10  -7   1        0.54        3.73      3.83 o
  -7  -6   1       12.74        7.49      2.14 o
  -6  -6   1       17.78       17.76      2.28 o
  -5  -6   1      257.29      276.84     15.57 o
  -4  -6   1       22.58       24.18      2.21 o
  -3  -6   1       16.61       15.36      2.34 o
  -2  -6   1       46.18       50.19      2.50 o
  -1  -6   1       44.40       39.04      2.21 o
   0  -6   1       10.49       12.06      1.98 o
   1  -6   1       66.30       70.37      4.76 o
   2  -6   1       19.86       26.96      2.37 o
   3  -6   1        8.47       10.07      3.16 o
   4  -6   1       75.36       68.16      4.29 o
   5  -6   1       32.78       35.22      3.00 o
   6  -6   1       12.03       13.39      2.87 o
   7  -6   1       12.80       18.20      2.56 o
   8  -6   1        5.05        8.62      2.34 o
   9  -6   1       14.28       15.24      2.53 o
  10  -6   1        0.14       -0.96      3.00 o
  -8  -5   1        4.06        1.71      2.13 o
  -7  -5   1       56.10       49.20      4.42 o
  -6  -5   1        4.48        7.52      2.16 o
  -5  -5   1       50.85       54.68      2.95 o
  -4  -5   1       16.68       18.47      1.87 o
  -3  -5   1       58.74       60.99      5.93 o
  -2  -5   1       41.19       47.39      2.15 o
  -1  -5   1       67.39       60.94      2.45 o
   0  -5   1      106.52      128.75      3.13 o
   1  -5   1       67.39       71.51      4.69 o
   2  -5   1      468.39      466.80      6.38 o
   3  -5   1      126.68      149.91      8.77 o
   4  -5   1      202.84      189.08      3.52 o
   5  -5   1        0.85        1.47      2.18 o
   6  -5   1      151.56      158.76      2.54 o
   7  -5   1        7.37       10.93      2.25 o
   8  -5   1        5.47        6.79      2.37 o
   9  -5   1        1.11        3.92      1.98 o
  10  -5   1        0.15        3.57      2.62 o
  -9  -4   1        2.42       -1.24      2.02 o
  -8  -4   1        5.68       10.10      2.56 o
  -7  -4   1      101.46      100.31      3.98 o
  -6  -4   1       38.54       42.64      2.26 o
  -5  -4   1      151.87      154.01      6.63 o
  -4  -4   1       20.04       21.68      2.71 o
  -3  -4   1       55.86       54.34      3.29 o
  -2  -4   1      683.84      654.93     14.88 o
  -1  -4   1       69.00       78.62      2.75 o
   0  -4   1       68.67       63.08      2.99 o
   1  -4   1      105.67       92.76      3.00 o
   2  -4   1     1509.38     1572.23     18.94 o
   3  -4   1      105.38       99.56      2.65 o
   4  -4   1      241.31      232.39      3.04 o
   5  -4   1       18.68       21.60      2.12 o
   6  -4   1        3.00        2.89      1.87 o
   7  -4   1       39.63       38.86      2.06 o
   8  -4   1        0.29        2.04      1.84 o
   9  -4   1        3.38        3.08      2.10 o
  10  -4   1        0.33        1.67      2.10 o
  -9  -3   1        2.26        4.39      2.33 o
  -8  -3   1       13.94       10.31      2.11 o
  -7  -3   1        6.64        7.39      2.26 o
  -6  -3   1      239.12      236.26      6.66 o
  -5  -3   1       47.66       48.08      2.66 o
  -4  -3   1      208.85      200.87      9.61 o
  -3  -3   1       57.70       53.66      2.02 o
  -2  -3   1       33.63       37.93      2.80 o
  -1  -3   1       32.73       27.58      2.45 o
   0  -3   1      187.60      162.30      3.93 o
   1  -3   1      566.59      583.07      6.13 o
   2  -3   1       93.14       90.43      3.32 o
   3  -3   1       84.36      102.01      2.91 o
   4  -3   1       46.31       48.03      2.99 o
   5  -3   1       12.39       13.54      2.34 o
   6  -3   1       15.78       18.97      2.14 o
   7  -3   1       29.64       30.89      2.17 o
   8  -3   1        4.89        6.01      1.99 o
   9  -3   1       11.76       11.21      2.37 o
  10  -3   1        1.51        5.83      1.95 o
  11  -3   1        2.42        6.16      2.44 o
 -10  -2   1        1.77        3.08      2.03 o
  -9  -2   1        1.03        4.45      2.11 o
  -8  -2   1        0.82        0.87      2.36 o
  -7  -2   1       61.98       62.04      2.20 o
  -6  -2   1        8.50        7.69      2.04 o
  -5  -2   1       95.01       93.56      4.09 o
  -4  -2   1       92.38       89.12      3.15 o
  -3  -2   1        2.48        4.07      2.44 o
  -2  -2   1     2015.62     1837.98     62.23 o
  -1  -2   1       10.09       10.74      2.63 o
   0  -2   1     5635.11     5631.39    115.20 o
   1  -2   1      381.12      377.67     13.31 o
   2  -2   1     4411.59     4355.11     35.87 o
   3  -2   1      134.46      135.29      3.23 o
   4  -2   1      234.03      248.39      4.80 o
   5  -2   1       58.10       70.07      2.48 o
   6  -2   1       12.72       16.97      1.96 o
   7  -2   1      169.96      155.28      5.43 o
   8  -2   1        8.01        4.99      2.61 o
   9  -2   1       83.62       74.66      4.81 o
  10  -2   1        3.36        3.19      2.28 o
  11  -2   1        0.87        2.91      2.25 o
 -10  -1   1        6.26        7.02      2.35 o
  -9  -1   1        1.61        3.60      2.73 o
  -8  -1   1        0.39        0.56      3.71 o
  -7  -1   1        5.58        7.64      2.21 o
  -6  -1   1        0.18        3.75      2.41 o
  -5  -1   1       75.53       68.00      3.24 o
  -4  -1   1       13.86       16.44      2.63 o
  -3  -1   1      626.68      546.22     22.50 o
  -2  -1   1     1455.96     1292.24     55.11 o
  -1  -1   1     1314.30     1229.45     32.55 o
   0  -1   1       23.93       23.93      4.77 o
   1  -1   1     7391.83     7806.23     27.80 o
   2  -1   1     1821.83     1833.93     28.51 o
   3  -1   1       33.24       36.44      2.80 o
   4  -1   1      588.44      613.95     13.42 o
   5  -1   1       20.38       15.12      2.55 o
   6  -1   1       38.01       49.75      4.16 o
   7  -1   1       17.42       19.15      2.75 o
   8  -1   1        6.92        8.39      2.00 o
   9  -1   1       15.24       13.26      1.98 o
  10  -1   1        3.70        2.53      2.00 o
 -10   0   1        0.20       -1.89      1.89 o
  -9   0   1       17.51       18.23      2.02 o
  -8   0   1        1.10        0.15      1.73 o
  -7   0   1        4.24        3.69      1.80 o
  -6   0   1        1.60        3.20      2.13 o
  -5   0   1       22.87       23.14      2.37 o
  -4   0   1       21.30       22.29      2.75 o
  -3   0   1      748.76      696.74     17.77 o
  -2   0   1     1227.42     1157.24     22.15 o
  -1   0   1      652.18      672.09      8.20 o
   1   0   1       83.76      106.98      4.73 o
   2   0   1       25.94       16.15      3.28 o
   3   0   1      308.64      301.63      6.32 o
   4   0   1       23.30       20.65      2.13 o
   5   0   1       18.43       20.48      2.46 o
   6   0   1        0.16       -0.52      1.96 o
   7   0   1       32.82       31.23      2.21 o
   8   0   1       18.73       17.39      2.18 o
   9   0   1       19.34       15.62      2.09 o
  10   0   1        0.38       -0.25      2.10 o
 -11   1   1        0.12        2.49      2.20 o
 -10   1   1        0.29        3.29      1.87 o
  -9   1   1        3.13        5.23      1.80 o
  -8   1   1       14.76       15.37      1.91 o
  -7   1   1        1.30        3.35      2.18 o
  -6   1   1      390.76      406.09     14.21 o
  -5   1   1       32.47       30.71      2.47 o
  -4   1   1     3714.55     3867.62     58.31 o
  -3   1   1      909.94      849.06     14.00 o
  -2   1   1     1575.38     1651.64     16.87 o
  -1   1   1     6938.55     7407.74     38.41 o
   0   1   1      354.89      373.62      9.18 o
   1   1   1      527.96      505.13      9.55 o
   2   1   1      597.84      566.06     26.57 o
   3   1   1      668.48      569.33     29.92 o
   4   1   1      716.59      660.38     16.51 o
   5   1   1      393.47      384.24      8.63 o
   6   1   1       28.35       27.35      2.52 o
   7   1   1        5.06        7.97      3.05 o
   8   1   1        2.24        1.63      2.05 o
   9   1   1        0.03        2.94      2.64 o
  10   1   1        2.46        5.18      2.35 o
 -11   2   1        0.03        2.05      2.27 o
 -10   2   1        0.71        3.68      2.29 o
  -9   2   1        1.08        4.16      2.08 o
  -8   2   1       72.67       54.24      4.70 o
  -7   2   1      240.88      229.04     12.01 o
  -6   2   1       11.80       13.12      2.34 o
  -5   2   1       36.44       32.76      2.17 o
  -4   2   1      275.08      303.03     10.67 o
  -3   2   1       57.52       62.34      2.60 o
  -2   2   1     3961.00     3891.96     29.41 o
  -1   2   1     2229.62     2187.71     41.55 o
   0   2   1        1.07        3.85      3.19 o
   1   2   1     1032.03      956.05     19.25 o
   2   2   1      521.47      530.34     14.65 o
   3   2   1       68.12       65.38      2.58 o
   4   2   1       24.88       20.91      2.18 o
   5   2   1       12.82       11.92      2.17 o
   6   2   1        0.72        0.91      1.95 o
   7   2   1       28.88       33.62      3.09 o
   8   2   1        6.92        6.63      1.79 o
   9   2   1       16.70       14.20      2.43 o
  10   2   1        0.82        0.72      2.65 o
 -11   3   1        0.12        2.48      2.03 o
 -10   3   1        4.12        5.16      2.23 o
  -9   3   1       18.81       18.13      2.48 o
  -8   3   1        0.80        0.45      2.94 o
  -7   3   1        1.33        0.78      1.99 o
  -6   3   1       13.98       18.18      2.13 o
  -5   3   1       73.68       71.77      2.68 o
  -4   3   1       52.65       51.30      2.33 o
  -3   3   1      151.80      166.32      3.21 o
  -2   3   1       26.21       27.17      3.07 o
  -1   3   1      109.48      108.62      3.53 o
   0   3   1       69.47       75.46      3.03 o
   1   3   1      576.37      515.56     42.28 o
   2   3   1      244.60      226.44     12.07 o
   3   3   1       94.74       90.50      3.45 o
   4   3   1       33.23       32.36      2.41 o
   5   3   1        3.45        5.49      1.94 o
   6   3   1       14.08       14.74      2.43 o
   7   3   1        1.28       -0.34      1.82 o
   8   3   1        0.26       -0.79      2.48 o
   9   3   1        0.38        3.59      2.35 o
 -11   4   1        1.13        4.17      2.22 o
 -10   4   1        0.04        1.95      2.50 o
  -9   4   1       12.05       11.78      2.41 o
  -8   4   1        5.42        1.72      2.36 o
  -7   4   1        1.07        1.17      2.02 o
  -6   4   1      155.60      161.98      6.82 o
  -5   4   1       14.66       15.85      2.18 o
  -4   4   1        3.12        2.79      2.43 o
  -3   4   1      422.71      430.45      7.64 o
  -2   4   1       56.86       55.45      3.59 o
  -1   4   1      224.62      211.07      8.32 o
   0   4   1     2982.18     2963.26    104.61 o
   1   4   1       74.38       74.10      2.49 o
   2   4   1      109.52      113.09      3.59 o
   3   4   1       17.66       16.53      2.28 o
   4   4   1       43.72       41.45      2.51 o
   5   4   1       17.41       16.62      2.24 o
   6   4   1        0.00        1.98      2.18 o
   7   4   1        2.04        2.04      2.00 o
   8   4   1        0.40        0.76      2.09 o
   9   4   1        0.90       -0.63      2.69 o
 -10   5   1        3.33       -0.05      2.99 o
  -9   5   1        2.33        2.88      2.52 o
  -8   5   1        4.18        6.29      1.99 o
  -7   5   1       24.18       29.21      2.39 o
  -6   5   1        1.44        2.94      2.04 o
  -5   5   1        7.71       12.52      2.12 o
  -4   5   1       13.84       14.89      2.21 o
  -3   5   1        5.16       10.17      2.91 o
  -2   5   1      106.98      109.36      3.46 o
  -1   5   1      436.73      473.37     14.98 o
   0   5   1       52.70       48.61      2.94 o
   1   5   1      224.58      245.01      6.17 o
   2   5   1        2.73        3.55      2.02 o
   3   5   1        0.09        2.60      2.25 o
   4   5   1        0.83        2.09      2.02 o
   5   5   1        0.12        1.41      2.14 o
   6   5   1       23.60       26.68      2.24 o
   7   5   1        0.32        0.75      2.18 o
   8   5   1        1.39        0.93      2.31 o
 -10   6   1        0.02        2.27      2.36 o
  -9   6   1       30.75       29.95      2.37 o
  -8   6   1       44.02       45.15      2.46 o
  -7   6   1        8.25        6.51      2.03 o
  -6   6   1       22.98       26.96      2.24 o
  -5   6   1        9.62        6.93      2.11 o
  -4   6   1        5.14        5.57      2.48 o
  -3   6   1      156.53      147.61      6.40 o
  -2   6   1       25.62       25.66      2.58 o
  -1   6   1       41.02       33.99      2.34 o
   0   6   1       14.76       16.82      2.84 o
   1   6   1        0.18        1.59      2.24 o
   2   6   1       30.69       33.99      2.44 o
   3   6   1        1.56        2.79      2.32 o
   4   6   1        0.42       -1.27      2.23 o
   5   6   1        0.06        1.74      2.22 o
   6   6   1       30.40       31.32      3.18 o
   7   6   1      139.19      115.75      4.86 o
 -10   7   1        2.50        3.59      2.49 o
  -9   7   1        0.33        3.45      2.10 o
  -8   7   1        8.44        8.59      2.63 o
  -7   7   1       14.90       12.52      2.19 o
  -6   7   1       34.77       31.01      3.57 o
  -5   7   1       54.11       50.17      2.43 o
  -4   7   1        0.16        1.67      2.40 o
  -3   7   1       54.18       50.89      4.41 o
  -2   7   1        1.12        5.02      2.99 o
  -1   7   1        0.94        0.83      2.86 o
   0   7   1        1.29       -0.67      2.02 o
   1   7   1        0.12       -0.11      2.01 o
   2   7   1        4.22        2.81      2.14 o
   3   7   1       32.05       28.20      2.45 o
   4   7   1        9.56        8.88      1.99 o
   5   7   1        0.13        3.73      2.23 o
   6   7   1        5.33        4.75      2.02 o
  -9   8   1        0.43        3.10      2.92 o
  -8   8   1        0.03        5.46      3.08 o
  -7   8   1        6.69        7.18      2.89 o
  -6   8   1        7.68       13.24      2.77 o
  -5   8   1        0.22        0.87      3.84 o
  -4   8   1       43.38       44.06      3.21 o
  -3   8   1        3.38        6.04      2.66 o
  -2   8   1        6.00        2.84      2.56 o
  -1   8   1       16.20       22.03      3.75 o
   0   8   1        6.85        5.69      2.86 o
   1   8   1        1.91        1.84      2.18 o
   2   8   1       52.50       48.82      6.39 o
   3   8   1        7.04        8.71      2.48 o
   4   8   1       10.60        8.84      2.27 o
   5   8   1       24.83       21.85      3.00 o
  -8   9   1        4.13        6.30      2.71 o
  -7   9   1        0.02        1.54      2.65 o
  -6   9   1       10.93        8.55      3.26 o
  -5   9   1       82.94       76.13      6.82 o
  -4   9   1        1.51       -0.53      2.72 o
  -3   9   1       40.68       34.39      2.81 o
  -2   9   1       26.33       25.01      3.40 o
  -1   9   1        0.62        5.25      2.63 o
   0   9   1        6.94        4.67      2.55 o
   1   9   1        0.52        0.43      2.64 o
   2   9   1        0.19        1.22      2.56 o
   3   9   1        0.72        1.45      2.64 o
   4   9   1        1.11        3.85      2.71 o
  -6  10   1       38.12       26.35      2.78 o
  -5  10   1        2.77        4.90      2.42 o
  -4  10   1        1.98        6.45      3.51 o
  -3  10   1        6.42        7.49      3.35 o
  -2  10   1       15.28       14.72      3.36 o
  -1  10   1        0.70        0.99      5.20 o
   0  10   1        0.91        5.57      3.03 o
   1  10   1        0.56        2.05      2.78 o
   2  10   1        0.12        1.04      2.47 o
  -3  11   1        1.12        0.70      3.06 o
  -2  11   1        0.00        0.26      2.97 o
   1 -11   2        1.41        3.29      3.15 o
   2 -11   2        2.04        8.21      3.61 o
   3 -11   2        0.31        4.86      3.09 o
   4 -11   2        0.03        8.25      5.34 o
  -2 -10   2        2.31        3.18      2.43 o
  -1 -10   2       14.15       12.96      2.52 o
   0 -10   2        3.66        7.51      4.19 o
   1 -10   2        0.04       -0.41      3.14 o
   2 -10   2        0.42        6.93      3.40 o
   3 -10   2        0.24        0.60      2.78 o
   4 -10   2        2.64        1.31      3.56 o
   5 -10   2        0.71        0.84      2.99 o
   6 -10   2        0.27        1.10      3.00 o
   7 -10   2        0.31       -1.51      3.88 o
  -4  -9   2        1.93        1.47      2.38 o
  -3  -9   2        0.16        2.20      2.28 o
  -2  -9   2        3.89        4.35      2.55 o
  -1  -9   2        2.64        2.26      2.53 o
   0  -9   2        3.72        4.74      2.66 o
   1  -9   2        1.96        0.18      2.51 o
   2  -9   2       10.29       11.03      2.76 o
   3  -9   2       14.13       12.63      2.67 o
   4  -9   2        3.48        1.73      4.59 o
   5  -9   2       10.45        9.52      3.40 o
   6  -9   2        0.02        1.72      2.83 o
   7  -9   2        0.01        3.70      2.94 o
   8  -9   2        0.01       -0.72      2.93 o
  -5  -8   2        3.87        5.13      1.98 o
  -4  -8   2        4.39        5.52      2.30 o
  -3  -8   2       62.42       61.58      7.72 o
  -2  -8   2        4.20        5.63      2.30 o
  -1  -8   2        1.39        2.24      2.10 o
   0  -8   2       19.49       14.91      3.03 o
   1  -8   2        0.49        5.52      2.65 o
   2  -8   2        6.74        7.01      2.30 o
   3  -8   2       40.03       43.15      4.36 o
   4  -8   2       18.59       15.84      4.64 o
   5  -8   2       17.06       19.89      7.01 o
   6  -8   2       71.96       67.87      3.12 o
   7  -8   2        8.56        5.63      2.31 o
   8  -8   2        2.59        5.29      2.66 o
   9  -8   2        2.67        3.15      2.79 o
  -7  -7   2        6.27        4.98      2.54 o
  -6  -7   2       23.90       22.47      2.26 o
  -5  -7   2        7.43        6.83      2.22 o
  -4  -7   2      161.81      154.45      8.16 o
  -3  -7   2       79.12       80.84      4.50 o
  -2  -7   2       77.98       83.01      3.76 o
  -1  -7   2        1.97        3.42      2.00 o
   0  -7   2       15.32       15.24      2.17 o
   1  -7   2       21.98       21.58      3.23 o
   2  -7   2      217.14      194.56     43.16 o
   3  -7   2        1.14       -1.18      3.07 o
   4  -7   2        3.76        5.07      2.56 o
   5  -7   2       24.25       27.44      2.80 o
   6  -7   2        0.87        2.43      2.42 o
   7  -7   2        6.27        8.34      2.44 o
   8  -7   2        2.23        5.22      2.57 o
   9  -7   2        8.72        6.72      2.35 o
  -7  -6   2       16.17       16.52      2.21 o
  -6  -6   2       13.18       14.61      2.52 o
  -5  -6   2      196.49      208.68     14.04 o
  -4  -6   2       10.20       13.49      2.17 o
  -3  -6   2        0.31        2.33      2.11 o
  -2  -6   2      344.25      358.65     14.95 o
  -1  -6   2       30.20       29.32      2.29 o
   0  -6   2        1.80        1.85      1.92 o
   1  -6   2      130.42      125.92      5.23 o
   2  -6   2       21.60       25.71      2.70 o
   3  -6   2        3.33        3.12      2.22 o
   4  -6   2       61.35       57.66      2.95 o
   5  -6   2       24.33       20.87      2.88 o
   6  -6   2        7.73        7.27      2.33 o
   7  -6   2       35.15       35.76      2.65 o
   8  -6   2       29.89       28.04      2.82 o
   9  -6   2        1.10        2.45      2.87 o
  10  -6   2        8.79        8.69      3.10 o
  -8  -5   2       15.84       13.94      2.17 o
  -7  -5   2       26.69       22.57      2.50 o
  -6  -5   2      260.87      276.11      9.04 o
  -5  -5   2       16.74       18.99      2.25 o
  -4  -5   2        0.62        0.94      1.99 o
  -3  -5   2      155.20      167.70      5.20 o
  -2  -5   2        3.92        4.92      2.17 o
  -1  -5   2       99.43      100.93      2.77 o
   0  -5   2      103.60       90.26      3.61 o
   1  -5   2      279.80      339.83     16.87 o
   2  -5   2        0.50        3.09      3.18 o
   3  -5   2       88.54      100.55      2.54 o
   4  -5   2        5.53       10.19      2.34 o
   5  -5   2      201.32      205.09      3.48 o
   6  -5   2       90.54       88.39      2.62 o
   7  -5   2        0.03        0.65      2.05 o
   8  -5   2        0.57        0.51      1.91 o
   9  -5   2       18.43       19.21      2.51 o
  10  -5   2       14.00       11.23      2.32 o
  -9  -4   2        0.20       -1.31      2.25 o
  -8  -4   2        0.20        2.11      2.20 o
  -7  -4   2       52.30       59.51      3.14 o
  -6  -4   2        2.30        1.62      1.80 o
  -5  -4   2        3.22        4.59      2.16 o
  -4  -4   2        4.27        6.33      2.21 o
  -3  -4   2      106.46      108.99      4.13 o
  -2  -4   2       30.42       29.54      2.12 o
  -1  -4   2      160.02      141.37      6.63 o
   0  -4   2      126.74      127.47      5.94 o
   1  -4   2        0.27       -0.11      2.22 o
   2  -4   2     4891.11     4907.74    254.22 o
   3  -4   2       36.66       39.29      3.08 o
   4  -4   2       91.28       98.99      2.81 o
   5  -4   2       91.03      103.70      2.85 o
   6  -4   2       13.57       13.81      2.40 o
   7  -4   2        0.22        1.49      1.90 o
   8  -4   2       23.08       28.45      2.44 o
   9  -4   2        5.25       10.35      2.41 o
  10  -4   2        1.91        0.88      2.32 o
  -9  -3   2        6.54        7.84      2.33 o
  -8  -3   2        3.87        3.80      2.26 o
  -7  -3   2       48.12       56.53      2.57 o
  -6  -3   2       54.80       67.25      3.95 o
  -5  -3   2       50.60       51.10      2.24 o
  -4  -3   2      164.14      177.06      9.68 o
  -3  -3   2      114.29      106.80      4.84 o
  -2  -3   2      397.03      381.48     11.50 o
  -1  -3   2     2057.79     1942.74     53.36 o
   0  -3   2      364.37      337.54      8.15 o
   1  -3   2       72.71       76.50      3.89 o
   2  -3   2      201.30      217.76      5.67 o
   3  -3   2      322.48      319.58      3.55 o
   4  -3   2        6.04        8.63      2.73 o
   5  -3   2       14.56       15.85      2.18 o
   6  -3   2       18.48       19.69      1.95 o
   7  -3   2       16.78       17.25      1.96 o
   8  -3   2        2.97        5.04      1.91 o
   9  -3   2        5.46        5.56      2.16 o
  10  -3   2        0.41        3.51      2.54 o
  11  -3   2        1.12        0.61      3.32 o
 -10  -2   2        2.17        4.67      1.83 o
  -9  -2   2        2.16        4.04      1.73 o
  -8  -2   2        1.60        2.40      1.93 o
  -7  -2   2        0.62        1.81      2.50 o
  -6  -2   2       16.34       18.80      2.62 o
  -5  -2   2       59.31       62.65      2.52 o
  -4  -2   2       41.91       36.38      2.57 o
  -3  -2   2        1.43        1.75      2.48 o
  -2  -2   2        0.19        0.87      2.99 o
  -1  -2   2      427.83      386.80     11.60 o
   0  -2   2      930.60      824.38     25.21 o
   1  -2   2      137.09      117.61      5.04 o
   2  -2   2      582.86      600.84      6.08 o
   3  -2   2        7.80        5.49      2.14 o
   4  -2   2       20.08       13.85      2.54 o
   5  -2   2        0.11        2.05      1.92 o
   6  -2   2       47.51       52.31      2.63 o
   7  -2   2        1.42        3.16      1.95 o
   8  -2   2        1.60        3.72      2.09 o
   9  -2   2       16.61       17.96      2.28 o
  10  -2   2        0.08        1.94      2.64 o
 -10  -1   2        1.05        2.26      2.28 o
  -9  -1   2        0.28       -0.10      2.04 o
  -8  -1   2       26.11       28.27      2.26 o
  -7  -1   2        7.79        3.95      1.82 o
  -6  -1   2        3.57        6.91      2.27 o
  -5  -1   2        0.20       -0.67      2.20 o
  -4  -1   2       52.47       47.26      2.57 o
  -3  -1   2     1493.83     1337.69     51.84 o
  -2  -1   2      759.29      671.77     32.07 o
  -1  -1   2        7.38        9.14      3.56 o
   0  -1   2      196.39      194.24      7.45 o
   1  -1   2     4589.95     4810.05    130.81 o
   2  -1   2       31.80       31.60      3.04 o
   3  -1   2     3273.78     3392.78     67.83 o
   4  -1   2      116.60      130.36      3.28 o
   5  -1   2      549.13      549.41     12.84 o
   6  -1   2       10.54       14.69      2.14 o
   7  -1   2        5.27        9.72      2.42 o
   8  -1   2       27.92       30.99      2.51 o
   9  -1   2       32.72       28.17      3.50 o
  10  -1   2        0.06        1.39      2.24 o
 -10   0   2        1.08       -0.96      2.34 o
  -9   0   2        2.18        2.83      2.01 o
  -8   0   2        0.14        3.16      2.06 o
  -7   0   2        0.03        4.22      2.05 o
  -6   0   2        4.67        7.41      2.48 o
  -5   0   2       20.42       33.25      5.57 o
  -4   0   2       64.85       59.21      2.46 o
  -3   0   2      242.12      219.34      3.67 o
  -2   0   2     1618.32     1548.65     27.74 o
  -1   0   2     5574.96     5628.22     75.80 o
   0   0   2      391.27      390.96      9.42 o
   1   0   2       18.28       16.02      3.55 o
   2   0   2    46003.02    46512.17   2529.98 o
   3   0   2      613.83      579.68     18.66 o
   4   0   2      388.08      368.50     17.16 o
   5   0   2      176.27      192.95      5.90 o
   6   0   2       58.02       56.79      4.36 o
   7   0   2        4.03        3.09      1.72 o
   8   0   2       28.80       26.01      2.03 o
   9   0   2        1.59        0.28      2.37 o
  10   0   2        0.29        4.06      1.94 o
 -11   1   2        0.29        2.06      2.22 o
 -10   1   2        4.47        5.93      2.29 o
  -9   1   2        1.68        3.04      1.98 o
  -8   1   2       32.72       28.63      1.97 o
  -7   1   2        0.05        2.29      2.74 o
  -6   1   2       78.97       86.19      4.49 o
  -5   1   2      621.54      721.12     18.82 o
  -4   1   2       63.68       63.66      2.61 o
  -3   1   2      132.02      139.15      4.11 o
  -2   1   2     2199.94     2228.63     28.12 o
  -1   1   2     2299.38     2269.39     38.76 o
   0   1   2      172.80      161.36      7.24 o
   1   1   2      476.79      461.04      8.51 o
   2   1   2       11.65       14.87      3.02 o
   3   1   2      382.03      355.55     15.68 o
   4   1   2     1226.84     1218.84     41.57 o
   5   1   2        0.07       -0.37      2.24 o
   6   1   2       18.00       18.39      2.66 o
   7   1   2       11.93       14.71      2.04 o
   8   1   2        4.52        6.87      1.77 o
   9   1   2        0.97        3.01      1.87 o
  10   1   2        3.57        3.34      2.38 o
 -11   2   2        0.95        1.61      2.04 o
 -10   2   2        0.00        3.20      1.70 o
  -9   2   2       30.33       26.83      2.04 o
  -8   2   2       32.11       28.90      2.43 o
  -7   2   2       73.77       75.59      2.45 o
  -6   2   2      164.78      168.16      6.42 o
  -5   2   2      121.95      114.41      2.97 o
  -4   2   2       70.63       72.41      2.58 o
  -3   2   2      144.64      172.30      3.41 o
  -2   2   2       57.17       58.29      3.30 o
  -1   2   2      609.60      628.16      8.15 o
   0   2   2    50707.26    54561.53   1946.05 o
   1   2   2     2798.31     2606.59     83.56 o
   2   2   2      229.69      222.09      5.65 o
   3   2   2      430.14      400.17     18.99 o
   4   2   2      381.11      360.57     14.61 o
   5   2   2        0.30       -0.19      2.41 o
   6   2   2        9.14       11.37      2.11 o
   7   2   2        5.60        6.99      2.13 o
   8   2   2        4.59        7.16      2.12 o
   9   2   2        0.30        1.70      2.05 o
  10   2   2        0.31        4.07      2.20 o
 -11   3   2        1.04        4.33      2.38 o
 -10   3   2        5.03        5.23      1.94 o
  -9   3   2        3.76        3.02      1.92 o
  -8   3   2       77.59       73.51      5.21 o
  -7   3   2       12.68       10.08      2.14 o
  -6   3   2       62.07       59.52      2.32 o
  -5   3   2      162.58      170.92      4.39 o
  -4   3   2     1368.98     1478.36     18.11 o
  -3   3   2      526.53      528.26      8.82 o
  -2   3   2       31.40       27.77      3.51 o
  -1   3   2     2423.69     2393.75     42.00 o
   0   3   2      270.40      264.27     11.79 o
   1   3   2      337.01      363.40      7.22 o
   2   3   2       83.56       73.00      3.90 o
   3   3   2       13.21       12.07      2.27 o
   4   3   2       11.86        8.59      1.91 o
   5   3   2        0.03        0.49      2.10 o
   6   3   2       17.83       16.72      1.94 o
   7   3   2        1.49        4.82      2.89 o
   8   3   2       27.98       29.61      2.87 o
   9   3   2        0.06       -1.21      2.41 o
 -11   4   2        1.43        0.54      2.10 o
 -10   4   2        3.60        4.24      2.55 o
  -9   4   2        1.84        4.85      2.17 o
  -8   4   2        0.00        2.41      2.10 o
  -7   4   2       32.76       39.58      3.38 o
  -6   4   2        0.85       -2.11      2.11 o
  -5   4   2       72.64       81.95      2.52 o
  -4   4   2       27.20       29.44      2.11 o
  -3   4   2        7.53        7.77      2.62 o
  -2   4   2      122.00      101.83      4.15 o
  -1   4   2       30.99       34.97      2.50 o
   0   4   2      721.52      734.41     37.76 o
   1   4   2        6.28        9.73      2.03 o
   2   4   2       12.46       13.70      2.27 o
   3   4   2       66.45       68.02      2.35 o
   4   4   2       20.80       23.83      2.44 o
   5   4   2        1.12        4.26      1.96 o
   6   4   2       14.31       15.87      1.98 o
   7   4   2       32.79       34.83      2.18 o
   8   4   2        0.87        4.90      2.27 o
   9   4   2        0.12        1.36      1.95 o
 -10   5   2        8.89        6.47      2.37 o
  -9   5   2       15.71       16.81      2.86 o
  -8   5   2        3.86        3.94      2.35 o
  -7   5   2        0.00        0.79      1.84 o
  -6   5   2      113.63      120.79      2.96 o
  -5   5   2        2.37        4.89      2.13 o
  -4   5   2       39.91       41.15      2.61 o
  -3   5   2       14.43       10.12      4.17 o
  -2   5   2       70.47       71.51      3.21 o
  -1   5   2       55.81       73.51      4.33 o
   0   5   2      138.67      129.90      9.14 o
   1   5   2        5.65        5.38      2.25 o
   2   5   2        0.06        0.52      1.94 o
   3   5   2        4.76        8.02      2.34 o
   4   5   2        6.03        5.63      2.36 o
   5   5   2        2.17        3.40      2.08 o
   6   5   2        6.90       13.46      2.12 o
   7   5   2        0.20        3.38      2.03 o
   8   5   2       10.10        7.18      2.21 o
 -10   6   2        2.64        1.91      2.32 o
  -9   6   2       17.41       16.67      3.24 o
  -8   6   2        7.15        4.46      2.20 o
  -7   6   2      269.47      282.28      3.22 o
  -6   6   2        3.88        4.57      1.86 o
  -5   6   2      243.33      262.30      3.34 o
  -4   6   2       58.60       54.01      3.75 o
  -3   6   2        5.95        5.65      2.50 o
  -2   6   2      107.54      123.05      6.75 o
  -1   6   2       91.52      109.44      3.11 o
   0   6   2       43.92       49.90      3.03 o
   1   6   2       39.26       41.36      2.91 o
   2   6   2       32.14       29.31      2.08 o
   3   6   2        0.03       -1.75      1.75 o
   4   6   2        5.17        6.79      2.10 o
   5   6   2        1.39        4.51      2.16 o
   6   6   2       28.63       29.45      2.61 o
   7   6   2        2.33        6.21      2.38 o
 -10   7   2        2.44        3.05      2.80 o
  -9   7   2        1.53        1.59      2.43 o
  -8   7   2       20.02       18.59      2.42 o
  -7   7   2       19.69       24.83      2.62 o
  -6   7   2       17.86       15.74      2.79 o
  -5   7   2        0.02        1.89      3.11 o
  -4   7   2       37.40       34.25      3.73 o
  -3   7   2       52.27       55.87      5.20 o
  -2   7   2      146.48      143.39      3.73 o
  -1   7   2        1.32        2.92      3.04 o
   0   7   2       27.19       31.73      2.88 o
   1   7   2       18.47       11.40      4.56 o
   2   7   2       23.26       23.36      2.47 o
   3   7   2       26.60       26.96      2.29 o
   4   7   2        0.64        2.82      2.20 o
   5   7   2        6.58        5.49      2.11 o
   6   7   2       50.86       42.98      4.09 o
  -9   8   2        3.84        4.03      3.33 o
  -8   8   2        2.76        7.88      4.71 o
  -7   8   2        0.03        1.15      3.49 o
  -6   8   2       15.76       15.08      2.84 o
  -5   8   2       15.19       14.76      2.64 o
  -4   8   2        0.65        0.92      2.44 o
  -3   8   2        1.81        3.14      2.12 o
  -2   8   2        2.00        5.42      2.84 o
  -1   8   2       23.21       18.76      2.83 o
   0   8   2       44.12       36.42      3.03 o
   1   8   2        2.31        8.06      2.69 o
   2   8   2        0.07        4.59      2.40 o
   3   8   2        0.11       -1.29      2.57 o
   4   8   2        6.27        7.62      2.14 o
   5   8   2        1.96        2.29      2.67 o
  -8   9   2        0.69        0.83      3.77 o
  -7   9   2       13.34        7.87      4.83 o
  -6   9   2        5.52        9.59      2.74 o
  -5   9   2       55.45       62.13      4.05 o
  -4   9   2        1.79        3.72      2.62 o
  -3   9   2        4.12        4.72      2.70 o
  -2   9   2        7.17        7.82      4.90 o
  -1   9   2       28.93       30.27      3.59 o
   0   9   2        1.84        1.67      2.49 o
   1   9   2       25.52       22.35      4.51 o
   2   9   2        8.53       10.07      2.68 o
   3   9   2        0.13        4.55      2.54 o
   4   9   2        0.30        0.14      3.92 o
  -6  10   2       10.81       10.55      3.56 o
  -5  10   2        0.87        3.30      3.43 o
  -4  10   2        0.18        2.80      2.42 o
  -3  10   2        0.19        1.47      4.55 o
  -2  10   2        6.65        6.59      3.46 o
  -1  10   2        5.65       11.02      3.02 o
   0  10   2        2.76        3.48      2.99 o
   1  10   2        0.01        2.76      2.52 o
   2  10   2        0.15        2.87      2.73 o
   1 -11   3        3.59        6.03      5.11 o
   2 -11   3        0.25       -0.53      3.01 o
   3 -11   3        0.05        3.85      3.11 o
   4 -11   3        0.49       -1.12      3.75 o
  -2 -10   3        2.59        4.97      3.24 o
  -1 -10   3        1.09        0.24      2.67 o
   0 -10   3        0.02        3.79      2.94 o
   1 -10   3        2.72        7.29      3.41 o
   2 -10   3        0.42        2.36      2.39 o
   3 -10   3        1.06        2.03      4.15 o
   4 -10   3        0.40        2.91      3.52 o
   5 -10   3        0.14        1.68      3.70 o
   6 -10   3        1.82        5.30      3.07 o
  -4  -9   3        0.53        4.38      2.27 o
  -3  -9   3        0.29        0.00      2.14 o
  -2  -9   3        4.61        3.61      2.29 o
  -1  -9   3        0.03        0.92      2.04 o
   0  -9   3        0.26        1.47      3.06 o
   1  -9   3        1.74       -0.98      3.87 o
   2  -9   3       13.43       14.01      3.38 o
   3  -9   3       27.38       23.67      3.68 o
   4  -9   3        0.88        2.44      4.83 o
   5  -9   3       26.67       23.02      5.95 o
   6  -9   3        1.97        3.97      2.76 o
   7  -9   3        8.86        8.18      2.45 o
   8  -9   3        0.27        4.57      3.08 o
  -6  -8   3        0.01        1.05      2.93 o
  -5  -8   3        0.63        1.59      2.07 o
  -4  -8   3        0.79        1.64      2.43 o
  -3  -8   3       29.71       36.46      2.50 o
  -2  -8   3        5.06        4.77      2.09 o
  -1  -8   3        7.29        7.05      2.39 o
   0  -8   3        8.01        9.05      2.26 o
   1  -8   3       46.70       44.73      3.50 o
   2  -8   3       27.91       20.50      5.11 o
   3  -8   3       36.33       30.27      2.89 o
   4  -8   3       80.28       68.11      5.02 o
   5  -8   3        1.83        6.45      3.36 o
   6  -8   3        3.05        4.87      3.26 o
   7  -8   3        0.17        1.54      2.29 o
   8  -8   3        8.63        9.34      2.47 o
   9  -8   3        0.64        4.90      2.76 o
  -7  -7   3        0.31        0.62      2.17 o
  -6  -7   3        6.84        5.14      2.17 o
  -5  -7   3        1.19        4.74      2.02 o
  -4  -7   3       18.94       18.60      2.48 o
  -3  -7   3       27.67       28.71      2.49 o
  -2  -7   3      145.65      138.67      7.76 o
  -1  -7   3        4.58        4.35      2.03 o
   0  -7   3       21.54       21.55      2.25 o
   1  -7   3        4.35        5.73      3.18 o
   2  -7   3       13.98       12.19      3.12 o
   3  -7   3       75.68       69.51      3.46 o
   4  -7   3       24.44       23.86      2.68 o
   5  -7   3        0.35        1.09      2.28 o
   6  -7   3       22.96       28.02      2.51 o
   7  -7   3       40.92       37.99      2.64 o
   8  -7   3       12.86       11.84      2.50 o
   9  -7   3        2.35        2.07      2.56 o
  -8  -6   3        0.76       13.45      6.00 o
  -7  -6   3        0.64        1.43      1.78 o
  -6  -6   3        2.07        2.63      2.18 o
  -5  -6   3      181.76      187.76     10.01 o
  -4  -6   3       20.86       18.45      2.27 o
  -3  -6   3       19.50       16.09      2.17 o
  -2  -6   3        0.82        1.87      2.33 o
  -1  -6   3        7.53        9.44      2.19 o
   0  -6   3        1.76        1.19      2.06 o
   1  -6   3       17.29       22.32      2.54 o
   2  -6   3       80.19       80.45      4.03 o
   3  -6   3        5.66        7.27      4.19 o
   4  -6   3       39.58       43.35      2.26 o
   5  -6   3        5.29        7.54      2.89 o
   6  -6   3      493.86      477.56      5.06 o
   7  -6   3        1.36        1.64      2.13 o
   8  -6   3       14.81       11.51      2.81 o
   9  -6   3       40.23       45.78      2.80 o
  10  -6   3        5.89        3.65      2.71 o
  -8  -5   3        0.10        3.28      2.37 o
  -7  -5   3       20.54       20.21      2.38 o
  -6  -5   3       13.83       16.02      2.22 o
  -5  -5   3        5.89        5.58      2.08 o
  -4  -5   3        1.04        0.70      1.89 o
  -3  -5   3      162.20      161.47      6.50 o
  -2  -5   3       10.34        6.21      2.31 o
  -1  -5   3        7.15        8.01      1.91 o
   0  -5   3       50.74       40.86      2.36 o
   1  -5   3       42.70       35.13      2.27 o
   2  -5   3      480.44      505.72     20.95 o
   3  -5   3       24.19       25.87      2.35 o
   4  -5   3       20.89       21.17      2.62 o
   5  -5   3       82.81       81.12      2.70 o
   6  -5   3       17.96       16.06      2.40 o
   7  -5   3       55.30       55.21      2.82 o
   8  -5   3        0.12        0.97      1.77 o
   9  -5   3       12.71       13.28      2.18 o
  10  -5   3        9.24        6.41      2.67 o
  -9  -4   3        1.47        2.00      2.03 o
  -8  -4   3        0.08       -0.03      2.61 o
  -7  -4   3       40.94       39.23      2.69 o
  -6  -4   3       49.95       47.91      2.42 o
  -5  -4   3       89.46       94.04      3.87 o
  -4  -4   3       41.41       41.82      2.08 o
  -3  -4   3      685.66      673.74     22.77 o
  -2  -4   3      172.81      172.11      2.80 o
  -1  -4   3      155.28      128.23     14.55 o
   0  -4   3      257.95      276.67      5.89 o
   1  -4   3       60.67       64.56      2.79 o
   2  -4   3      328.49      297.04      9.83 o
   3  -4   3        2.21        4.63      2.94 o
   4  -4   3      613.51      603.48      5.66 o
   5  -4   3       51.31       48.24      2.50 o
   6  -4   3      287.93      287.00      4.11 o
   7  -4   3        0.87        4.85      2.63 o
   8  -4   3        0.00        0.94      2.02 o
   9  -4   3        7.93        9.81      2.17 o
  10  -4   3        7.09        8.92      2.17 o
  -9  -3   3        0.47        0.70      2.58 o
  -8  -3   3       21.67       22.02      2.39 o
  -7  -3   3      269.96      285.33      4.51 o
  -6  -3   3       68.89       71.92      2.68 o
  -5  -3   3      107.69      106.09      7.40 o
  -4  -3   3      211.25      218.32      8.42 o
  -3  -3   3      154.49      146.10      7.42 o
  -2  -3   3      699.84      612.37     37.80 o
  -1  -3   3      619.34      628.91      7.73 o
   0  -3   3      254.26      248.16      5.44 o
   1  -3   3      124.90      135.15      4.19 o
   2  -3   3     1291.58     1288.17     32.88 o
   3  -3   3       36.60       29.17      2.57 o
   4  -3   3      216.70      221.75      5.38 o
   5  -3   3       28.61       28.64      2.39 o
   6  -3   3      174.69      165.96      3.96 o
   7  -3   3        4.30        5.71      1.71 o
   8  -3   3        2.18        2.77      2.03 o
   9  -3   3       25.02       28.41      2.49 o
  10  -3   3        0.73        1.40      2.08 o
 -10  -2   3        0.02        3.09      2.37 o
  -9  -2   3        0.29        3.32      1.96 o
  -8  -2   3        5.32        6.01      1.95 o
  -7  -2   3       90.22       80.51      4.83 o
  -6  -2   3       40.49       43.52      2.16 o
  -5  -2   3     1260.43     1218.05     43.58 o
  -4  -2   3        2.32        0.18      1.79 o
  -3  -2   3      343.72      335.38     18.31 o
  -2  -2   3      491.12      431.69     20.38 o
  -1  -2   3     1479.73     1363.39     37.49 o
   0  -2   3     2144.47     2018.85     46.35 o
   1  -2   3      321.10      279.54      6.72 o
   2  -2   3      467.97      428.22      5.20 o
   3  -2   3       50.63       45.08      2.44 o
   4  -2   3      428.55      435.09      7.73 o
   5  -2   3        5.48        8.77      2.02 o
   6  -2   3        1.14        2.29      2.30 o
   7  -2   3       63.84       64.81      3.34 o
   8  -2   3       30.93       29.79      3.45 o
   9  -2   3        3.24        5.64      2.20 o
  10  -2   3        0.17        0.75      1.84 o
 -10  -1   3        0.23        4.04      2.55 o
  -9  -1   3        0.52       -0.68      1.81 o
  -8  -1   3        2.25        6.42      2.20 o
  -7  -1   3       11.23       12.78      1.85 o
  -6  -1   3      147.33      129.61      4.18 o
  -5  -1   3        0.12        2.60      2.47 o
  -4  -1   3      278.69      254.80      5.53 o
  -3  -1   3     1229.49     1130.51     46.23 o
  -2  -1   3      327.38      294.31     17.42 o
  -1  -1   3      578.94      501.40     54.08 o
   0  -1   3     1887.31     1802.95     39.28 o
   1  -1   3     1909.72     1883.83     17.78 o
   2  -1   3        2.68        1.74      4.08 o
   3  -1   3     1782.69     1749.06     30.23 o
   4  -1   3        2.27        3.85      2.28 o
   5  -1   3       11.80       14.77      2.69 o
   6  -1   3       25.75       24.35      1.93 o
   7  -1   3       11.51       10.88      2.40 o
   8  -1   3        5.18        8.43      2.08 o
   9  -1   3        8.64        9.68      2.16 o
  10  -1   3        0.99       -0.81      2.13 o
 -10   0   3        0.04       -1.78      2.22 o
  -9   0   3        2.24        5.52      1.95 o
  -8   0   3       11.29       16.63      2.21 o
  -7   0   3        0.39       -0.44      2.38 o
  -6   0   3       48.86       46.03      3.09 o
  -5   0   3       22.23       23.50      3.25 o
  -4   0   3       92.36      104.45      2.90 o
  -3   0   3        5.01        4.63      2.48 o
  -2   0   3     3234.87     3047.53     75.64 o
  -1   0   3      507.36      519.07      8.35 o
   0   0   3      334.78      307.73      6.32 o
   1   0   3      477.51      460.27     11.91 o
   2   0   3    25756.10    25547.26   1183.75 o
   3   0   3      234.96      198.91      6.54 o
   4   0   3      217.59      222.15      9.16 o
   5   0   3      403.95      405.06     18.33 o
   6   0   3       44.81       46.78      2.72 o
   7   0   3       36.42       32.25      2.54 o
   8   0   3        4.04        3.06      2.10 o
   9   0   3       13.29       12.40      2.09 o
  10   0   3        2.46        1.55      1.95 o
 -11   1   3        0.20        2.11      2.23 o
 -10   1   3        0.08        4.45      2.30 o
  -9   1   3        0.24        3.67      2.27 o
  -8   1   3       51.08       48.57      2.17 o
  -7   1   3        0.87        2.04      2.14 o
  -6   1   3        2.06        2.72      2.12 o
  -5   1   3       10.98        3.48      1.76 o
  -4   1   3      511.72      520.87      7.39 o
  -3   1   3      197.85      171.12      3.13 o
  -2   1   3     1880.72     1867.23     29.35 o
  -1   1   3      171.60      172.54      4.39 o
   0   1   3     2283.05     2271.18     25.76 o
   1   1   3    23844.73    24207.24    920.77 o
   2   1   3     1271.82     1172.89     40.91 o
   3   1   3      636.12      567.78     21.11 o
   4   1   3      782.64      756.44     26.32 o
   5   1   3        7.48        6.77      2.62 o
   6   1   3        4.45        9.55      1.87 o
   7   1   3        8.80        7.14      1.88 o
   8   1   3        2.01       -2.16      2.36 o
   9   1   3        1.96        3.56      1.96 o
  10   1   3        0.56        5.61      2.36 o
 -11   2   3        2.03        6.58      2.72 o
 -10   2   3        0.12        0.46      2.19 o
  -9   2   3       65.68       56.58      2.61 o
  -8   2   3       32.50       30.04      2.01 o
  -7   2   3       71.67       70.78      3.15 o
  -6   2   3       90.65       86.73      3.21 o
  -5   2   3      101.76      107.78      3.52 o
  -4   2   3      939.76      951.89     12.69 o
  -3   2   3       28.85       33.68      2.75 o
  -2   2   3      245.03      242.75     24.78 o
  -1   2   3      127.72      107.15      3.42 o
   0   2   3    18479.22    17821.48    379.41 o
   1   2   3     1607.08     1397.20     48.74 o
   2   2   3       30.71       33.18      2.50 o
   3   2   3       55.48       60.59      2.31 o
   4   2   3      116.35      118.21      6.03 o
   5   2   3       18.80       21.28      1.99 o
   6   2   3       18.94       15.63      2.12 o
   7   2   3        3.84        6.69      2.19 o
   8   2   3        1.34        1.88      2.02 o
   9   2   3       34.94       33.41      2.70 o
 -11   3   3        0.36        2.34      2.25 o
 -10   3   3        1.61        4.53      2.26 o
  -9   3   3       16.30       17.68      2.02 o
  -8   3   3        3.12        5.16      1.92 o
  -7   3   3        5.21        6.59      1.99 o
  -6   3   3       32.03       33.05      2.08 o
  -5   3   3       54.31       46.09      2.17 o
  -4   3   3     1598.41     1665.45     15.04 o
  -3   3   3      247.33      246.64      5.13 o
  -2   3   3      590.98      619.73      5.28 o
  -1   3   3      411.10      387.49      4.27 o
   0   3   3      333.21      315.92      5.67 o
   1   3   3      218.13      198.02      3.84 o
   2   3   3      611.51      580.35     15.25 o
   3   3   3      437.12      445.43     18.63 o
   4   3   3        1.17        3.19      2.03 o
   5   3   3      112.95      109.18      6.75 o
   6   3   3        0.76       -0.38      2.07 o
   7   3   3        2.29        5.72      2.08 o
   8   3   3        7.22        5.69      2.14 o
   9   3   3        0.08        0.86      2.00 o
 -11   4   3        1.01        4.92      2.70 o
 -10   4   3        1.55        4.48      2.12 o
  -9   4   3        2.96        5.27      1.77 o
  -8   4   3       43.89       37.11      3.86 o
  -7   4   3       28.36       27.26      2.12 o
  -6   4   3        1.80        4.18      2.33 o
  -5   4   3      320.74      307.44     24.06 o
  -4   4   3      103.76       91.03      2.32 o
  -3   4   3      323.74      324.14      4.27 o
  -2   4   3      642.31      612.20     15.06 o
  -1   4   3      779.56      797.84     14.13 o
   0   4   3      318.32      318.64      9.35 o
   1   4   3      287.04      265.94      9.44 o
   2   4   3      626.58      609.42     14.29 o
   3   4   3       29.47       27.67      2.02 o
   4   4   3        4.33        6.44      2.33 o
   5   4   3        0.11        2.85      1.89 o
   6   4   3        0.14        3.42      1.91 o
   7   4   3        0.77        1.54      2.46 o
   8   4   3        0.11       -0.85      2.15 o
 -10   5   3        3.01        1.77      2.71 o
  -9   5   3        4.55        6.45      2.82 o
  -8   5   3       22.86       24.35      2.44 o
  -7   5   3        0.91        1.21      2.28 o
  -6   5   3      150.44      166.37      4.41 o
  -5   5   3      253.85      248.19      3.21 o
  -4   5   3       23.88       28.43      2.24 o
  -3   5   3        0.01        2.20      2.30 o
  -2   5   3        2.35        3.31      1.97 o
  -1   5   3       62.11       67.37      2.84 o
   0   5   3       71.45       74.14      4.01 o
   1   5   3       77.97       85.18      3.33 o
   2   5   3        9.14       11.96      2.11 o
   3   5   3        2.14        3.96      1.74 o
   4   5   3        6.55        7.29      2.59 o
   5   5   3        3.98        3.82      1.77 o
   6   5   3        0.36       -1.54      1.82 o
   7   5   3        7.17        8.02      1.99 o
   8   5   3        0.02        0.12      1.98 o
 -10   6   3        0.14        2.21      2.68 o
  -9   6   3        2.88        1.36      2.05 o
  -8   6   3       11.75       11.10      2.19 o
  -7   6   3      254.18      272.63      6.40 o
  -6   6   3      268.40      279.43      3.30 o
  -5   6   3       22.54       22.94      2.26 o
  -4   6   3      254.22      245.40      6.71 o
  -3   6   3        2.84        3.70      3.00 o
  -2   6   3       24.23       21.45      2.75 o
  -1   6   3        0.11        0.61      1.97 o
   0   6   3        5.68        6.41      2.27 o
   1   6   3       24.00       26.47      2.78 o
   2   6   3       13.34       13.03      3.36 o
   3   6   3        0.03       -1.02      2.11 o
   4   6   3        0.24        1.26      1.91 o
   5   6   3        0.02       -0.48      1.84 o
   6   6   3        3.56        4.32      1.94 o
   7   6   3        4.35        3.86      2.44 o
 -10   7   3        1.29        0.71      2.78 o
  -9   7   3        1.02        3.02      2.39 o
  -8   7   3        9.13       10.05      2.39 o
  -7   7   3       10.65       12.26      2.28 o
  -6   7   3      100.55       99.63      3.29 o
  -5   7   3       73.95       69.30      2.93 o
  -4   7   3        3.69        2.49      3.07 o
  -3   7   3       15.76       14.57      2.93 o
  -2   7   3        2.65        3.34      2.50 o
  -1   7   3        0.09        3.89      2.31 o
   0   7   3        7.88        9.41      2.25 o
   1   7   3       10.65       11.85      2.26 o
   2   7   3        2.76        4.84      2.73 o
   3   7   3        2.64        2.14      3.04 o
   4   7   3        0.04       -0.52      1.99 o
   5   7   3        1.03        2.57      2.08 o
   6   7   3        7.46        7.29      2.39 o
  -9   8   3        0.01        2.01      3.26 o
  -8   8   3        1.03        2.18      2.60 o
  -7   8   3        2.18        5.93      2.78 o
  -6   8   3       18.60       16.27      2.73 o
  -5   8   3        1.14        3.20      2.70 o
  -4   8   3       10.51       13.20      3.13 o
  -3   8   3        3.02        0.96      2.57 o
  -2   8   3        1.11        2.78      2.67 o
  -1   8   3        3.93        5.03      2.33 o
   0   8   3       72.10       67.02      2.38 o
   1   8   3        3.47        3.83      2.37 o
   2   8   3        1.02        6.24      3.18 o
   3   8   3        6.51        6.99      2.92 o
   4   8   3        6.68        8.07      2.34 o
   5   8   3        0.03       -1.20      2.73 o
  -8   9   3        0.08        4.34      3.66 o
  -7   9   3        1.32        6.15      3.80 o
  -6   9   3        0.76        4.36      2.29 o
  -5   9   3       21.33       19.26      2.49 o
  -4   9   3        6.43        5.98      2.75 o
  -3   9   3       24.63       24.82      2.76 o
  -2   9   3        1.21        7.46      5.58 o
  -1   9   3       13.38       14.58      3.44 o
   0   9   3       10.89        8.17      2.56 o
   1   9   3        7.58        6.99      2.69 o
   2   9   3        7.40        6.42      2.31 o
   3   9   3        1.91        4.13      2.99 o
  -6  10   3        0.19       -0.28      2.91 o
  -5  10   3        1.30        4.27      3.48 o
  -4  10   3       10.11       14.57      4.48 o
  -3  10   3        0.68        1.13      2.89 o
  -2  10   3        0.33        1.27      2.96 o
  -1  10   3        0.07        1.97      3.07 o
   0  10   3        0.09       -0.47      2.91 o
   1  10   3        0.47        2.07      3.02 o
   1 -11   4        7.25        7.16      3.56 o
   2 -11   4        0.27        0.73      3.07 o
   3 -11   4        0.82        6.44      3.78 o
   4 -11   4        0.00        6.33      3.75 o
  -2 -10   4        5.72        5.41      2.41 o
  -1 -10   4       16.81       18.72      3.29 o
   0 -10   4        0.56        3.64      4.34 o
   1 -10   4        0.29        0.70      3.68 o
   2 -10   4        3.62        4.29      2.90 o
   3 -10   4        3.82        3.63      3.55 o
   4 -10   4        8.03       10.08      3.47 o
   5 -10   4        1.33       -1.24      3.61 o
   6 -10   4        9.78        9.09      3.07 o
  -4  -9   4        0.19        2.19      2.52 o
  -3  -9   4        2.73        5.17      2.49 o
  -2  -9   4        0.08        0.10      2.10 o
  -1  -9   4        0.03        2.14      2.24 o
   0  -9   4       27.24       26.25      3.43 o
   1  -9   4        0.29       -0.46      2.70 o
   2  -9   4        9.43        6.86      2.65 o
   3  -9   4       15.57       12.20      2.40 o
   4  -9   4        0.73        5.67      4.78 o
   5  -9   4        0.08       -0.55      2.80 o
   6  -9   4        0.05        2.38      3.36 o
   7  -9   4        0.26       -0.79      2.50 o
   8  -9   4        0.06       -0.97      2.78 o
  -6  -8   4        0.13        8.46      8.25 o
  -5  -8   4        3.81        1.85      1.98 o
  -4  -8   4        2.78        3.40      1.97 o
  -3  -8   4        0.28        1.85      2.18 o
  -2  -8   4        0.80        3.40      2.17 o
  -1  -8   4        1.12        5.62      2.17 o
   0  -8   4        6.19        7.44      2.54 o
   1  -8   4       26.15       25.35      2.79 o
   2  -8   4       38.64       32.15      3.54 o
   3  -8   4        0.32       -0.15      3.20 o
   4  -8   4       19.85       10.87      3.37 o
   5  -8   4        4.73        1.48      3.37 o
   6  -8   4        0.05       -0.83      2.42 o
   7  -8   4        0.07        3.04      2.71 o
   8  -8   4        0.06       -1.17      3.11 o
   9  -8   4        0.19        1.79      2.88 o
  -7  -7   4        0.54        1.18      2.65 o
  -6  -7   4        0.50       -0.55      2.27 o
  -5  -7   4        0.76        3.05      1.96 o
  -4  -7   4       42.41       48.71      2.51 o
  -3  -7   4        0.98        3.07      1.86 o
  -2  -7   4      339.77      338.98     12.38 o
  -1  -7   4       80.94       75.54      5.64 o
   0  -7   4       52.27       54.49      2.74 o
   1  -7   4       13.52       14.69      2.24 o
   2  -7   4       33.45       29.18      3.41 o
   3  -7   4        0.12        1.48      2.22 o
   4  -7   4       96.94       90.65      3.68 o
   5  -7   4        4.18        5.89      2.15 o
   6  -7   4        0.20        1.33      2.43 o
   7  -7   4        8.99        9.70      2.15 o
   8  -7   4        0.68        2.54      2.41 o
   9  -7   4        0.97        4.61      2.34 o
  -8  -6   4        0.50        0.97      2.24 o
  -7  -6   4       16.96       15.64      2.34 o
  -6  -6   4        0.06        0.35      3.52 o
  -5  -6   4        4.60        6.36      1.85 o
  -4  -6   4        0.00        3.66      2.21 o
  -3  -6   4     1242.85     1272.64     77.24 o
  -2  -6   4        0.24        1.28      2.36 o
  -1  -6   4       78.38       80.20      3.70 o
   0  -6   4        5.86        7.29      2.28 o
   1  -6   4       13.06       13.19      2.45 o
   2  -6   4       89.57       92.34      5.51 o
   3  -6   4       56.93       61.39      2.73 o
   4  -6   4       11.06        7.98      2.16 o
   5  -6   4        6.09        7.28      2.21 o
   6  -6   4      550.74      563.74     12.57 o
   7  -6   4       12.15       13.85      2.76 o
   8  -6   4        0.45        2.79      2.41 o
   9  -6   4        0.12       -1.10      2.87 o
  10  -6   4        7.02        3.12      2.77 o
  -8  -5   4        0.06        1.91      2.01 o
  -7  -5   4       44.51       41.02      2.40 o
  -6  -5   4       10.26       12.07      2.01 o
  -5  -5   4        6.06        5.41      2.10 o
  -4  -5   4       99.23      101.14      5.43 o
  -3  -5   4        9.90        7.25      2.34 o
  -2  -5   4      332.90      342.32      8.59 o
  -1  -5   4      171.86      173.41      7.28 o
   0  -5   4       20.75       23.30      2.51 o
   1  -5   4      186.31      165.17      6.48 o
   2  -5   4      919.97      933.71     32.76 o
   3  -5   4      175.87      195.94      3.28 o
   4  -5   4       51.88       51.83      3.40 o
   5  -5   4      578.40      600.01      6.71 o
   6  -5   4       19.62       16.01      2.72 o
   7  -5   4        1.16        1.82      2.50 o
   8  -5   4        7.46       10.51      2.94 o
   9  -5   4        0.14        2.14      3.54 o
  10  -5   4        0.48       -0.06      2.61 o
  -9  -4   4        1.72        3.90      2.66 o
  -8  -4   4        4.45        2.94      2.05 o
  -7  -4   4       15.28       16.72      2.54 o
  -6  -4   4      179.20      199.41      6.67 o
  -5  -4   4        1.13        2.96      1.82 o
  -4  -4   4      115.91      110.71      5.11 o
  -3  -4   4       14.00       14.98      1.84 o
  -2  -4   4      155.67      172.18      7.65 o
  -1  -4   4      186.32      141.73     15.52 o
   0  -4   4       72.68       75.86      2.53 o
   1  -4   4      637.91      687.28      9.23 o
   2  -4   4        3.07        3.73      2.64 o
   3  -4   4      291.47      314.33      6.24 o
   4  -4   4      369.13      427.46      5.76 o
   5  -4   4       10.27       11.54      2.27 o
   6  -4   4        0.39        0.42      2.36 o
   7  -4   4       16.12       18.46      2.46 o
   8  -4   4        3.28        7.20      2.34 o
   9  -4   4        0.17        0.28      2.40 o
  10  -4   4        0.92        2.09      2.16 o
  -9  -3   4        0.28        1.99      1.77 o
  -8  -3   4       28.85       27.73      2.19 o
  -7  -3   4      221.62      219.52      4.37 o
  -6  -3   4       64.25       66.67      2.28 o
  -5  -3   4       11.55       10.94      2.47 o
  -4  -3   4      151.65      162.62      6.63 o
  -3  -3   4     1873.10     1884.03     85.81 o
  -2  -3   4      319.91      300.91     20.05 o
  -1  -3   4       37.45       42.39      2.19 o
   0  -3   4      670.54      650.80     21.12 o
   1  -3   4       10.76       12.01      3.06 o
   2  -3   4        4.91        4.16      2.51 o
   3  -3   4      283.52      310.84      5.20 o
   4  -3   4        0.00        0.76      2.29 o
   5  -3   4       14.15       14.67      1.89 o
   6  -3   4      148.63      171.10      5.16 o
   7  -3   4        2.79        6.44      2.22 o
   8  -3   4        0.13        0.73      2.23 o
   9  -3   4        0.15        3.65      2.36 o
  10  -3   4        1.39        2.78      2.58 o
 -10  -2   4       19.93       18.63      2.10 o
  -9  -2   4        4.78        4.85      2.27 o
  -8  -2   4       23.03       20.71      2.95 o
  -7  -2   4      328.24      335.65     11.45 o
  -6  -2   4       48.66       42.49      2.18 o
  -5  -2   4       91.96       98.13      2.26 o
  -4  -2   4      287.45      271.08     12.57 o
  -3  -2   4      221.14      215.76     11.00 o
  -2  -2   4       24.66       23.11      2.47 o
  -1  -2   4        0.23        1.89      3.07 o
   0  -2   4     1227.80     1163.31     27.16 o
   1  -2   4     1155.79     1040.50     26.48 o
   2  -2   4     3093.61     2995.07    126.55 o
   3  -2   4       61.04       57.30      3.18 o
   4  -2   4      595.33      602.66      7.87 o
   5  -2   4       43.77       41.74      2.22 o
   6  -2   4        3.14        6.10      1.97 o
   7  -2   4        7.54        7.44      1.84 o
   8  -2   4        1.02        2.59      1.92 o
   9  -2   4        2.58        4.14      2.10 o
  10  -2   4        1.63        2.30      2.19 o
 -10  -1   4        1.81        3.47      2.39 o
  -9  -1   4        8.09        7.46      1.88 o
  -8  -1   4        8.68       10.64      1.92 o
  -7  -1   4       15.16       15.56      2.07 o
  -6  -1   4       85.20       80.23      2.36 o
  -5  -1   4      145.09      139.44      4.22 o
  -4  -1   4        0.20        0.12      2.10 o
  -3  -1   4       87.17       68.24      3.26 o
  -2  -1   4      834.27      742.10     42.56 o
  -1  -1   4     3232.00     2883.25    140.49 o
   0  -1   4     3522.94     3439.14     92.70 o
   1  -1   4      495.68      475.65     10.53 o
   2  -1   4      454.70      437.69     14.77 o
   3  -1   4        7.70       11.92      2.69 o
   4  -1   4      479.55      442.56     13.71 o
   5  -1   4      382.35      387.98     14.76 o
   6  -1   4       40.26       39.93      2.32 o
   7  -1   4        0.00        0.88      2.21 o
   8  -1   4        6.35        7.96      1.93 o
   9  -1   4       25.64       26.63      3.10 o
  10  -1   4        2.99        4.39      2.29 o
 -11   0   4        1.52        3.33      6.09 o
 -10   0   4        6.75       10.19      2.29 o
  -9   0   4       12.75       15.35      2.19 o
  -8   0   4        3.42        5.56      1.78 o
  -7   0   4       16.92       18.35      2.01 o
  -6   0   4       20.89       21.98      2.12 o
  -5   0   4       10.83       14.56      1.88 o
  -4   0   4       33.03       31.01      2.28 o
  -3   0   4      105.72      112.38      3.11 o
  -2   0   4      495.17      463.03      5.35 o
  -1   0   4     1067.07     1011.22     15.78 o
   0   0   4     5476.04     5533.28     36.39 o
   1   0   4       94.40      108.45     10.11 o
   2   0   4     3297.90     3245.04    116.84 o
   3   0   4      252.53      220.67      6.11 o
   4   0   4      957.12      898.48     26.83 o
   5   0   4       11.82        8.55      2.31 o
   6   0   4       33.89       35.90      2.21 o
   7   0   4        9.82       10.12      1.93 o
   8   0   4        7.76        8.64      2.38 o
   9   0   4        0.16        2.42      2.15 o
  10   0   4        4.00        4.55      2.35 o
 -11   1   4        0.17        1.99      2.25 o
 -10   1   4        1.01        1.13      2.23 o
  -9   1   4        1.13        2.26      1.90 o
  -8   1   4       12.13        9.50      1.72 o
  -7   1   4       10.71       13.66      2.42 o
  -6   1   4       27.29       27.57      1.84 o
  -5   1   4      192.81      159.08      4.57 o
  -4   1   4      299.26      328.49      6.21 o
  -3   1   4        3.38        5.30      2.81 o
  -2   1   4      345.41      353.99      4.60 o
  -1   1   4      678.20      671.39      8.47 o
   0   1   4      316.46      314.15      7.57 o
   1   1   4      474.81      432.65     12.29 o
   2   1   4      144.14      134.93      8.29 o
   3   1   4       67.01       65.30      2.87 o
   4   1   4       50.91       55.28      2.28 o
   5   1   4       39.93       43.60      2.18 o
   6   1   4        9.30       11.12      1.92 o
   7   1   4        0.72        3.68      2.36 o
   8   1   4        2.22        5.11      2.83 o
   9   1   4       17.07       19.37      2.97 o
  10   1   4        0.99        0.50      2.66 o
 -11   2   4        2.50        3.48      1.92 o
 -10   2   4        0.19        3.27      2.24 o
  -9   2   4        1.80        3.61      2.17 o
  -8   2   4        0.59       -0.32      2.07 o
  -7   2   4        0.12        2.97      1.79 o
  -6   2   4        3.37        5.88      2.00 o
  -5   2   4     1135.27     1232.12     18.47 o
  -4   2   4      200.08      214.14      5.50 o
  -3   2   4     2580.53     2687.29     21.73 o
  -2   2   4       79.98       73.49     12.76 o
  -1   2   4      210.86      205.27      3.69 o
   0   2   4     1624.66     1582.23     12.52 o
   1   2   4       40.35       41.45      3.11 o
   2   2   4     2672.36     2557.09    109.74 o
   3   2   4      216.37      214.73      9.27 o
   4   2   4       25.98       27.82      2.10 o
   5   2   4      105.82      116.52      3.34 o
   6   2   4        1.18        2.73      1.75 o
   7   2   4        0.31       -0.81      1.87 o
   8   2   4        1.95        3.48      1.91 o
   9   2   4        0.94        2.96      2.86 o
 -11   3   4        0.07        0.24      2.16 o
 -10   3   4        2.64        5.55      2.30 o
  -9   3   4        1.56        4.53      1.95 o
  -8   3   4        0.79        0.18      2.15 o
  -7   3   4        0.00        2.91      2.03 o
  -6   3   4       12.45       13.82      2.17 o
  -5   3   4      136.24      145.51      2.55 o
  -4   3   4      284.86      286.13      4.38 o
  -3   3   4       35.88       42.63      2.50 o
  -2   3   4      781.68      793.71      9.47 o
  -1   3   4        4.15        0.81      2.88 o
   0   3   4        2.49        2.12      2.45 o
   1   3   4     1424.55     1329.91     41.95 o
   2   3   4       10.42        9.48      2.28 o
   3   3   4        9.71       12.90      2.05 o
   4   3   4       36.20       39.86      2.07 o
   5   3   4        9.79        9.54      2.22 o
   6   3   4        2.36        4.68      2.28 o
   7   3   4        2.39        3.79      1.92 o
   8   3   4        1.39        1.81      2.03 o
   9   3   4        0.02        2.54      2.43 o
 -11   4   4        3.35        3.66      2.39 o
 -10   4   4        0.01        3.58      3.48 o
  -9   4   4        0.74        2.88      2.12 o
  -8   4   4       91.93       86.92      4.75 o
  -7   4   4        2.49        3.61      2.01 o
  -6   4   4      154.30      149.99      2.67 o
  -5   4   4       45.74       39.64      2.72 o
  -4   4   4      372.65      381.87      3.20 o
  -3   4   4      143.57      158.41      2.59 o
  -2   4   4      342.52      342.07      3.65 o
  -1   4   4      134.10      127.69      3.35 o
   0   4   4      908.69      823.88     36.18 o
   1   4   4      816.91      765.41     30.97 o
   2   4   4      514.85      509.98     15.63 o
   3   4   4       76.90       87.74      2.32 o
   4   4   4       16.13       17.20      1.91 o
   5   4   4        0.74        0.84      1.83 o
   6   4   4        4.25        6.55      2.12 o
   7   4   4        1.36        1.42      2.22 o
   8   4   4        0.00        3.33      2.12 o
 -10   5   4       11.96       12.24      3.40 o
  -9   5   4        0.15        2.08      2.84 o
  -8   5   4        6.36        5.81      2.29 o
  -7   5   4        1.69        4.06      2.25 o
  -6   5   4        0.55        0.15      2.04 o
  -5   5   4       12.81       15.01      2.10 o
  -4   5   4      149.14      170.82      2.62 o
  -3   5   4      155.77      157.41      3.49 o
  -2   5   4        6.01        8.46      2.52 o
  -1   5   4      196.53      193.12      5.85 o
   0   5   4      104.99      102.33      4.06 o
   1   5   4      144.48      154.92      7.78 o
   2   5   4        7.75       11.49      2.77 o
   3   5   4       34.15       32.87      2.22 o
   4   5   4        1.32        1.25      2.26 o
   5   5   4        0.53        3.89      2.19 o
   6   5   4        3.24        2.71      1.93 o
   7   5   4        0.17        1.04      2.02 o
   8   5   4        0.14        1.35      2.03 o
 -10   6   4        3.91        4.69      2.72 o
  -9   6   4       15.70       18.53      2.25 o
  -8   6   4        1.10        3.83      2.12 o
  -7   6   4      126.93      133.35      2.41 o
  -6   6   4       68.72       66.54      3.27 o
  -5   6   4        2.94        3.41      1.92 o
  -4   6   4       67.55       68.46      2.41 o
  -3   6   4      115.31       98.36      3.75 o
  -2   6   4       16.01       17.58      2.09 o
  -1   6   4       33.58       34.91      2.62 o
   0   6   4        0.32        3.43      2.34 o
   1   6   4        2.26        3.36      2.68 o
   2   6   4       10.43       11.78      2.34 o
   3   6   4        6.38        8.29      2.43 o
   4   6   4        0.00       -2.09      2.09 o
   5   6   4        6.75        8.32      2.11 o
   6   6   4        0.01        2.47      2.15 o
   7   6   4        1.81        0.03      2.70 o
  -9   7   4        4.32        3.85      2.16 o
  -8   7   4       12.17        7.57      2.30 o
  -7   7   4        5.68        5.48      2.02 o
  -6   7   4        6.77        8.04      2.61 o
  -5   7   4       26.24       26.80      4.69 o
  -4   7   4        0.39        3.71      3.08 o
  -3   7   4        7.97        7.09      2.48 o
  -2   7   4       30.22       27.69      2.71 o
  -1   7   4       82.71       84.24      3.05 o
   0   7   4       16.78       15.24      2.44 o
   1   7   4        1.74       -0.34      2.83 o
   2   7   4        1.06        3.31      2.77 o
   3   7   4        5.49        5.62      2.88 o
   4   7   4        0.23        2.62      2.80 o
   5   7   4        0.88        2.55      2.32 o
   6   7   4        2.13        0.95      2.39 o
  -9   8   4        0.09        0.40      2.30 o
  -8   8   4        0.06        1.10      3.04 o
  -7   8   4       17.46       23.29      6.28 o
  -6   8   4        0.44       -1.77      3.73 o
  -5   8   4        2.97        5.04      3.16 o
  -4   8   4        4.28        6.17      3.13 o
  -3   8   4       21.69       19.90      2.70 o
  -2   8   4       31.40       29.30      8.20 o
  -1   8   4        0.01        1.13      2.85 o
   0   8   4        1.84        4.49      2.22 o
   1   8   4        7.89        9.41      2.83 o
   2   8   4        0.42        3.01      2.35 o
   3   8   4        0.01        0.63      2.89 o
   4   8   4        0.03       -0.12      2.58 o
   5   8   4        3.10        4.26      3.11 o
  -8   9   4        0.03       -1.17      2.65 o
  -7   9   4        3.72        4.48      2.85 o
  -6   9   4       27.37       30.00      3.51 o
  -5   9   4        3.14        1.47      2.69 o
  -4   9   4        2.31        1.26      2.71 o
  -3   9   4        3.16        5.32      2.41 o
  -2   9   4       15.82       16.05      3.63 o
  -1   9   4        9.04        4.87      3.51 o
   0   9   4        0.81        0.54      2.49 o
   1   9   4        4.36        2.59      2.42 o
   2   9   4        2.89        1.80      2.63 o
   3   9   4        9.16        7.42      2.84 o
  -6  10   4        0.01        0.66      2.95 o
  -5  10   4        0.87        1.80      2.55 o
  -4  10   4        0.06        0.62      3.55 o
  -3  10   4        0.00       -3.34      4.17 o
  -2  10   4        0.55       -0.43      2.89 o
  -1  10   4        4.86        6.64      3.69 o
   0  10   4        4.96        5.73      2.95 o
   1  10   4        0.02       -1.39      2.64 o
   1 -11   5        3.76        4.93      2.67 o
   2 -11   5        0.17        1.93      3.09 o
   3 -11   5        2.88        2.55      3.82 o
   4 -11   5        4.60        5.20      3.84 o
  -2 -10   5        1.73        2.19      2.55 o
  -1 -10   5        0.46        0.36      2.48 o
   0 -10   5       18.32       18.42      3.66 o
   1 -10   5        0.09       -1.04      3.53 o
   2 -10   5        0.31        0.19      2.85 o
   3 -10   5        2.52        2.16      2.79 o
   4 -10   5        3.27       11.06      3.56 o
   5 -10   5        1.21        0.01      3.45 o
   6 -10   5        0.11        1.89      3.09 o
  -4  -9   5        1.22       -0.05      2.37 o
  -3  -9   5        6.47        9.02      2.57 o
  -2  -9   5        8.06        7.94      2.63 o
  -1  -9   5        1.78        2.82      2.65 o
   0  -9   5        7.43       10.23      2.79 o
   1  -9   5        3.57        7.63      3.38 o
   2  -9   5        0.02        0.84      2.60 o
   3  -9   5        0.09        0.33      2.73 o
   4  -9   5       20.54       25.36      4.69 o
   5  -9   5       13.16       17.17      2.81 o
   6  -9   5        0.01        6.10      3.52 o
   7  -9   5       12.47       12.71      6.63 o
   8  -9   5        2.71        2.56      2.74 o
  -6  -8   5        0.08        1.49      2.03 o
  -5  -8   5        0.34        0.09      2.28 o
  -4  -8   5        3.15        6.38      2.04 o
  -3  -8   5        1.72        2.59      1.94 o
  -2  -8   5        4.54        6.05      2.10 o
  -1  -8   5      164.68      166.11      7.98 o
   0  -8   5       44.14       44.57      2.46 o
   1  -8   5        6.25        8.90      2.64 o
   2  -8   5        3.98        5.26      3.28 o
   3  -8   5        5.08        0.58      2.72 o
   4  -8   5        8.62       10.87      3.56 o
   5  -8   5        1.56        2.67      2.64 o
   6  -8   5       25.52       26.45      2.86 o
   7  -8   5        2.98        4.64      2.33 o
   8  -8   5        0.04        2.15      3.28 o
  -7  -7   5        0.20        0.93      2.21 o
  -6  -7   5        0.34        2.23      2.49 o
  -5  -7   5        8.85       11.51      2.19 o
  -4  -7   5      133.97      137.13      7.86 o
  -3  -7   5       18.83       19.76      2.01 o
  -2  -7   5      277.78      290.84     13.39 o
  -1  -7   5       92.74       95.76      3.22 o
   0  -7   5      172.66      164.85      7.93 o
   1  -7   5        0.00        2.20      2.86 o
   2  -7   5        0.01        1.85      2.43 o
   3  -7   5        0.84        1.65      2.43 o
   4  -7   5        4.23        3.95      2.22 o
   5  -7   5        8.72        9.67      2.40 o
   6  -7   5       13.96       16.06      2.53 o
   7  -7   5        7.09        6.15      2.89 o
   8  -7   5        0.01        0.59      2.52 o
   9  -7   5        0.10        2.12      2.52 o
  -8  -6   5        1.12        0.85      2.09 o
  -7  -6   5        2.27        3.10      2.35 o
  -6  -6   5        5.06        4.22      2.15 o
  -5  -6   5        6.56        8.22      1.97 o
  -4  -6   5       21.98       22.33      2.23 o
  -3  -6   5      764.65      760.24     35.63 o
  -2  -6   5      121.19      101.33     11.57 o
  -1  -6   5        0.23        0.39      1.93 o
   0  -6   5      208.31      208.04      8.66 o
   1  -6   5       78.39       74.63      2.79 o
   2  -6   5       17.57       20.78      2.23 o
   3  -6   5       19.15       23.91      2.49 o
   4  -6   5        0.14        1.42      1.99 o
   5  -6   5       47.45       50.69      2.52 o
   6  -6   5      110.27      121.23      3.08 o
   7  -6   5        0.11        1.77      2.97 o
   8  -6   5       24.81       28.87      2.82 o
   9  -6   5        1.59        2.56      2.96 o
  10  -6   5        5.24        0.25      2.46 o
  -8  -5   5        6.31        7.75      2.00 o
  -7  -5   5       18.69       19.08      2.22 o
  -6  -5   5       13.83       16.25      1.86 o
  -5  -5   5       37.68       44.99      2.06 o
  -4  -5   5       14.07       15.96      1.92 o
  -3  -5   5       62.86       63.03      2.44 o
  -2  -5   5        3.83        4.49      1.81 o
  -1  -5   5       11.37        8.25      2.30 o
   0  -5   5      276.19      273.36      7.30 o
   1  -5   5       14.47        9.55      1.95 o
   2  -5   5      241.82      279.91      7.82 o
   3  -5   5       91.73       98.55      2.48 o
   4  -5   5      194.25      185.58      3.55 o
   5  -5   5        4.11        4.66      2.15 o
   6  -5   5        6.54       10.85      2.69 o
   7  -5   5        1.00       -0.95      2.42 o
   8  -5   5       10.91       11.83      2.26 o
   9  -5   5        0.05       -0.36      2.15 o
  10  -5   5        8.79        9.07      3.14 o
  -9  -4   5        2.29        4.73      2.19 o
  -8  -4   5        0.03       -2.08      2.08 o
  -7  -4   5       33.55       37.20      2.72 o
  -6  -4   5      110.73      115.76      3.51 o
  -5  -4   5       55.29       49.98      2.39 o
  -4  -4   5        5.89        8.90      1.95 o
  -3  -4   5       20.59       26.23      2.63 o
  -2  -4   5      691.68      708.29     30.80 o
  -1  -4   5        2.02        1.53      2.25 o
   0  -4   5      184.24      169.90      4.89 o
   1  -4   5      213.70      213.92      4.97 o
   2  -4   5      588.51      642.44     22.24 o
   3  -4   5       23.15       26.35      2.38 o
   4  -4   5     1401.22     1415.61     38.69 o
   5  -4   5       11.11        9.03      2.31 o
   6  -4   5      459.36      422.19     11.18 o
   7  -4   5       94.39       97.03      2.74 o
   8  -4   5        5.50        8.70      2.96 o
   9  -4   5       12.04       12.91      3.12 o
  10  -4   5        2.61        4.63      4.08 o
  -9  -3   5        5.21        7.00      2.57 o
  -8  -3   5       10.58       11.33      2.10 o
  -7  -3   5        3.20        5.79      1.94 o
  -6  -3   5      462.37      458.24     22.23 o
  -5  -3   5       24.97       26.66      2.29 o
  -4  -3   5      165.68      173.16      7.47 o
  -3  -3   5       78.77       78.42      2.25 o
  -2  -3   5      270.28      284.69      9.85 o
  -1  -3   5      195.75      208.38      3.62 o
   0  -3   5      678.39      568.47     45.02 o
   1  -3   5     1310.67     1339.86     41.76 o
   2  -3   5      102.07      113.88      3.33 o
   3  -3   5      236.94      251.95      5.64 o
   4  -3   5      130.48      138.13      3.33 o
   5  -3   5      203.65      189.19      4.88 o
   6  -3   5       43.15       43.08      3.21 o
   7  -3   5       41.20       42.32      2.09 o
   8  -3   5        0.85        0.35      1.71 o
   9  -3   5        0.20        1.24      2.17 o
  10  -3   5        0.40       -0.41      3.02 o
 -10  -2   5        0.32        5.29      2.37 o
  -9  -2   5       23.97       25.68      2.67 o
  -8  -2   5       10.84       11.29      2.13 o
  -7  -2   5       87.38       83.06      2.90 o
  -6  -2   5       47.15       46.05      2.52 o
  -5  -2   5      136.43      125.46      4.68 o
  -4  -2   5       61.39       61.85      2.18 o
  -3  -2   5     3224.31     3086.13    193.26 o
  -2  -2   5        5.99       10.28      2.18 o
  -1  -2   5      594.75      542.96     51.19 o
   0  -2   5        2.59        3.90      2.44 o
   1  -2   5       25.75       27.81      3.21 o
   2  -2   5       88.34       98.64      7.29 o
   3  -2   5       64.44       82.30      3.98 o
   4  -2   5       45.69       44.99      2.39 o
   5  -2   5        0.01        0.05      1.78 o
   6  -2   5        5.39        4.83      2.14 o
   7  -2   5        2.41        5.11      2.33 o
   8  -2   5        7.10        9.12      2.40 o
   9  -2   5        0.06        3.28      2.25 o
  10  -2   5        2.58        5.13      2.33 o
 -10  -1   5       34.80       30.68      4.40 o
  -9  -1   5       17.94       18.89      2.25 o
  -8  -1   5        0.57        4.44      1.83 o
  -7  -1   5      177.85      177.73      5.58 o
  -6  -1   5      118.79      113.61      2.61 o
  -5  -1   5       44.70       37.24      2.66 o
  -4  -1   5        0.83        0.89      2.41 o
  -3  -1   5      234.10      193.22      7.04 o
  -2  -1   5       70.60       66.09      3.06 o
  -1  -1   5        1.88        2.60      2.81 o
   0  -1   5       17.75       18.58      3.89 o
   1  -1   5      296.98      317.15     23.03 o
   2  -1   5        3.21        6.13      3.68 o
   3  -1   5      679.56      672.98     19.54 o
   4  -1   5      154.87      165.22      5.57 o
   5  -1   5      686.48      727.07     30.91 o
   6  -1   5       44.94       45.33      2.81 o
   7  -1   5       73.85       71.71      2.50 o
   8  -1   5        0.03        5.87      2.40 o
   9  -1   5        1.19        0.65      2.31 o
  10  -1   5        6.29        5.57      2.64 o
 -10   0   5        0.51        3.16      2.35 o
  -9   0   5       47.88       45.31      5.64 o
  -8   0   5       13.95       14.72      2.19 o
  -7   0   5      154.20      162.67      7.31 o
  -6   0   5       17.20       19.33      2.07 o
  -5   0   5      130.16      129.17      5.53 o
  -4   0   5      638.44      590.06     21.45 o
  -3   0   5     1192.16     1193.43     33.54 o
  -2   0   5        2.64        5.22      2.81 o
  -1   0   5     1316.48     1261.83     22.11 o
   0   0   5     1949.50     1954.02     12.93 o
   1   0   5     2125.01     2003.79     79.83 o
   2   0   5        1.54        0.18      3.15 o
   3   0   5      365.34      330.98     17.95 o
   4   0   5     4867.20     4575.22    152.97 o
   5   0   5        7.42        7.56      2.08 o
   6   0   5       19.30       25.59      2.12 o
   7   0   5        4.05        4.63      2.10 o
   8   0   5        0.13        1.63      2.03 o
   9   0   5        0.00       -1.08      2.18 o
  10   0   5        0.54        2.01      2.15 o
 -11   1   5        0.00        2.67      2.42 o
 -10   1   5        5.14        5.26      1.94 o
  -9   1   5        0.41        2.95      1.83 o
  -8   1   5       21.84       23.44      3.26 o
  -7   1   5        3.02        3.64      1.99 o
  -6   1   5       14.24       15.53      1.96 o
  -5   1   5       68.85       67.85      2.17 o
  -4   1   5        8.66       12.59      2.04 o
  -3   1   5     2271.64     2413.18     27.16 o
  -2   1   5      795.49      746.88     10.70 o
  -1   1   5     1860.77     1809.66     18.96 o
   0   1   5     1803.17     1782.10     26.90 o
   1   1   5      364.27      339.74      7.60 o
   2   1   5      340.27      325.76     17.52 o
   3   1   5      922.01      876.81     33.58 o
   4   1   5        0.42       -0.86      2.07 o
   5   1   5      130.83      113.95      2.60 o
   6   1   5       22.53       24.47      2.21 o
   7   1   5        4.15        6.60      2.11 o
   8   1   5        2.65        3.05      2.13 o
   9   1   5        8.54       10.34      2.21 o
  10   1   5        0.19       -1.03      5.67 o
 -11   2   5        2.06        4.60      2.42 o
 -10   2   5        0.01        1.26      2.53 o
  -9   2   5        1.50        7.06      2.37 o
  -8   2   5       14.29       15.18      2.38 o
  -7   2   5       30.42       32.81      2.24 o
  -6   2   5       44.37       44.91      2.00 o
  -5   2   5      704.40      737.64     11.33 o
  -4   2   5     1553.64     1688.76     26.57 o
  -3   2   5       83.84       78.98      2.40 o
  -2   2   5      197.74      195.71      3.24 o
  -1   2   5      298.12      310.23      5.49 o
   0   2   5      821.74      747.52      7.93 o
   1   2   5      157.50      147.31      4.60 o
   2   2   5        1.00        2.92      2.70 o
   3   2   5       98.04       94.41      3.68 o
   4   2   5        0.73        1.67      2.43 o
   5   2   5       60.12       56.68      2.78 o
   6   2   5        0.00        0.99      2.07 o
   7   2   5        1.90        6.63      2.16 o
   8   2   5       13.97       17.00      2.24 o
   9   2   5        1.16        2.19      2.33 o
 -11   3   5        2.78        7.48      2.71 o
 -10   3   5        0.02        0.78      2.05 o
  -9   3   5        0.43        2.22      2.18 o
  -8   3   5       96.02       92.75      2.43 o
  -7   3   5        6.31        7.18      1.82 o
  -6   3   5       20.71       21.18      2.37 o
  -5   3   5        0.60        3.11      2.00 o
  -4   3   5      107.11      120.26      2.71 o
  -3   3   5      178.82      195.53      2.91 o
  -2   3   5      158.45      146.11      3.00 o
  -1   3   5      500.16      492.01      6.92 o
   0   3   5     1071.97     1075.17     20.96 o
   1   3   5     1522.63     1460.65     29.51 o
   2   3   5        0.26       -0.78      2.89 o
   3   3   5       99.27      117.81      3.11 o
   4   3   5      624.26      614.51     25.12 o
   5   3   5       13.33       15.04      2.14 o
   6   3   5        3.39        6.75      1.97 o
   7   3   5        3.78        5.14      2.09 o
   8   3   5        2.02        3.83      1.98 o
   9   3   5        1.89        5.81      2.43 o
 -11   4   5        2.39        5.38      2.73 o
 -10   4   5        0.65        1.21      2.25 o
  -9   4   5       47.98       46.30      2.49 o
  -8   4   5       20.77       17.23      2.30 o
  -7   4   5       36.72       34.46      2.16 o
  -6   4   5       40.51       44.25      2.39 o
  -5   4   5       16.61       17.39      3.79 o
  -4   4   5      148.20      156.63      2.46 o
  -3   4   5      263.49      262.25      3.12 o
  -2   4   5       25.61       24.00      3.79 o
  -1   4   5      216.89      213.24      6.03 o
   0   4   5     4733.68     4542.06     72.61 o
   1   4   5      533.05      516.10     12.54 o
   2   4   5      294.71      315.42     10.45 o
   3   4   5        0.90        2.13      2.41 o
   4   4   5       62.67       58.45      3.29 o
   5   4   5        9.81       10.22      1.86 o
   6   4   5        5.81        4.72      2.25 o
   7   4   5        0.01       -1.36      2.00 o
   8   4   5        0.25        0.45      2.41 o
 -10   5   5        0.77        0.67      3.20 o
  -9   5   5        0.75       -0.23      2.80 o
  -8   5   5        0.73        1.97      2.08 o
  -7   5   5        0.11        2.38      2.02 o
  -6   5   5       22.81       25.62      2.34 o
  -5   5   5       17.43       20.15      2.14 o
  -4   5   5       27.36       34.59      2.08 o
  -3   5   5      339.82      336.04      6.50 o
  -2   5   5        0.18        0.74      2.99 o
  -1   5   5      123.65      128.06      4.11 o
   0   5   5       11.74       12.62      2.30 o
   1   5   5       53.61       55.99      2.35 o
   2   5   5       32.47       35.72      2.81 o
   3   5   5        8.27       13.01      2.17 o
   4   5   5        8.67       12.55      2.70 o
   5   5   5        3.61        6.40      2.14 o
   6   5   5        2.75        1.18      2.18 o
   7   5   5        2.09        3.58      1.94 o
 -10   6   5        0.01        1.89      2.60 o
  -9   6   5        1.80        2.94      2.21 o
  -8   6   5       28.44       34.38      2.55 o
  -7   6   5        1.72        5.30      1.99 o
  -6   6   5       19.40       18.31      2.58 o
  -5   6   5      862.68      857.96     17.89 o
  -4   6   5      128.34      122.01      6.11 o
  -3   6   5      180.18      159.88     16.38 o
  -2   6   5       50.57       48.10      4.99 o
  -1   6   5        0.01        0.73      2.33 o
   0   6   5       57.67       58.67      2.78 o
   1   6   5       37.56       34.61      2.77 o
   2   6   5        7.43        5.60      2.22 o
   3   6   5        1.82        1.68      2.38 o
   4   6   5        1.00        4.13      2.48 o
   5   6   5        0.24        1.13      2.82 o
   6   6   5        1.68        3.14      2.97 o
   7   6   5        3.25        2.96      2.83 o
  -9   7   5        0.05        2.38      2.36 o
  -8   7   5        4.01        6.41      2.11 o
  -7   7   5        1.88        4.54      2.17 o
  -6   7   5       43.67       44.76      2.72 o
  -5   7   5        3.26        3.49      2.42 o
  -4   7   5       14.51       14.56      3.29 o
  -3   7   5        7.43        8.06      3.33 o
  -2   7   5       12.32       12.35      2.29 o
  -1   7   5        5.46        6.55      2.19 o
   0   7   5       17.05       17.03      1.97 o
   1   7   5        0.32       -1.24      2.72 o
   2   7   5        1.52        2.28      2.18 o
   3   7   5        0.56       -0.47      2.41 o
   4   7   5        0.29       -1.22      2.88 o
   5   7   5        0.02        2.48      3.03 o
   6   7   5        1.84        5.33      3.25 o
  -9   8   5        0.37        2.41      2.44 o
  -8   8   5        2.71        5.56      2.95 o
  -7   8   5        2.17        2.09      2.35 o
  -6   8   5        5.18        6.16      2.35 o
  -5   8   5       33.37       31.49      3.31 o
  -4   8   5        0.02        3.46      3.20 o
  -3   8   5        0.61        3.94      4.59 o
  -2   8   5        0.42        4.46      3.23 o
  -1   8   5        9.07       13.43      2.77 o
   0   8   5        4.20        5.17      1.98 o
   1   8   5        1.28       -0.83      2.35 o
   2   8   5       47.13       51.36      5.09 o
   3   8   5        3.35        4.29      3.23 o
   4   8   5        3.57        3.06      3.00 o
  -8   9   5        0.65        3.75      3.56 o
  -7   9   5        1.47        1.49      2.40 o
  -6   9   5        6.18        6.63      3.51 o
  -5   9   5        2.82        4.56      2.85 o
  -4   9   5        4.06        5.12      3.33 o
  -3   9   5        0.62        6.33      3.47 o
  -2   9   5        9.91       13.09      3.66 o
  -1   9   5        5.73        9.12      2.91 o
   0   9   5        2.88        2.02      2.09 o
   1   9   5        6.48        6.21      2.51 o
   2   9   5        0.25        1.78      2.62 o
   3   9   5        0.33        1.71      3.19 o
  -6  10   5       24.57       17.80      3.13 o
  -5  10   5        0.55       -0.11      2.58 o
  -4  10   5        6.90        8.81      3.87 o
  -3  10   5        1.95        5.62      5.16 o
  -2  10   5        2.15       -0.46      3.05 o
  -1  10   5        4.50        2.85      3.15 o
   0  10   5        7.82        6.66      3.46 o
   1  10   5        2.19        3.70      4.03 o
   1 -11   6        3.18        3.99      2.77 o
   2 -11   6        0.39        0.93      2.67 o
   3 -11   6       11.20        5.39      3.86 o
  -2 -10   6        3.54        4.03      2.82 o
  -1 -10   6      110.24      112.14      8.74 o
   0 -10   6        0.00        1.17      4.03 o
   1 -10   6        0.00        1.46      3.56 o
   2 -10   6        0.68        0.69      2.90 o
   3 -10   6        4.54        4.99      3.94 o
   4 -10   6        3.17        8.62      3.37 o
   5 -10   6        0.21        1.32      3.61 o
   6 -10   6        1.41       -0.03      3.06 o
  -4  -9   6        1.28        1.43      2.31 o
  -3  -9   6        1.41        2.85      2.07 o
  -2  -9   6        2.73        4.75      2.21 o
  -1  -9   6       63.09       67.29      2.86 o
   0  -9   6       19.78       17.12      2.79 o
   1  -9   6        0.62        5.10      3.26 o
   2  -9   6        0.00        3.14      2.75 o
   3  -9   6       18.26       16.87      3.28 o
   4  -9   6       10.20        5.62      3.42 o
   5  -9   6       10.84        8.41      4.19 o
   6  -9   6        0.06        0.10      3.06 o
   7  -9   6        0.44        0.90      2.84 o
  -6  -8   6        0.15        0.42      2.37 o
  -5  -8   6        4.58        5.88      2.30 o
  -4  -8   6        0.39        2.19      3.19 o
  -3  -8   6       14.54       15.90      2.25 o
  -2  -8   6       19.58       24.07      2.46 o
  -1  -8   6       36.00       40.29      2.60 o
   0  -8   6       14.00       15.29      2.32 o
   1  -8   6        6.01        7.20      2.98 o
   2  -8   6        5.73        4.90      3.17 o
   3  -8   6       17.11       12.68      3.18 o
   4  -8   6       15.87       14.91      4.59 o
   5  -8   6       25.53       25.11      2.41 o
   6  -8   6       38.57       37.38      2.46 o
   7  -8   6        0.31        0.16      2.23 o
   8  -8   6        0.51       -0.70      2.28 o
  -7  -7   6        0.22        1.24      2.66 o
  -6  -7   6       16.67       19.34      2.66 o
  -5  -7   6        5.67        4.13      2.18 o
  -4  -7   6       18.42       22.91      2.19 o
  -3  -7   6        0.37        0.65      2.15 o
  -2  -7   6        4.02        5.53      2.06 o
  -1  -7   6      109.96      110.31      3.91 o
   0  -7   6      548.88      547.66     24.08 o
   1  -7   6        1.41        2.24      2.56 o
   2  -7   6      118.23      116.76      5.55 o
   3  -7   6        0.48        2.43      2.11 o
   4  -7   6       23.12       18.60      2.51 o
   5  -7   6        2.78        4.43      2.30 o
   6  -7   6        0.27        0.08      2.09 o
   7  -7   6        4.15        4.55      2.40 o
   8  -7   6        0.00        0.09      2.43 o
   9  -7   6        5.55        1.41      2.77 o
  -8  -6   6        3.15        3.05      2.44 o
  -7  -6   6        1.02        2.39      2.28 o
  -6  -6   6        0.03       -0.09      1.89 o
  -5  -6   6       12.16       14.01      2.14 o
  -4  -6   6        2.35        3.18      2.75 o
  -3  -6   6      149.91      158.51      7.12 o
  -2  -6   6       45.96       46.41      3.90 o
  -1  -6   6      244.97      237.29      6.95 o
   0  -6   6       20.32       23.14      2.37 o
   1  -6   6       99.23      103.55      4.74 o
   2  -6   6        0.23        0.08      1.86 o
   3  -6   6        4.83        4.94      2.04 o
   4  -6   6        0.51       -0.03      1.84 o
   5  -6   6        5.86        7.90      2.17 o
   6  -6   6        2.29        2.75      2.34 o
   7  -6   6        0.11        3.49      2.68 o
   8  -6   6        8.03        6.62      2.48 o
   9  -6   6        0.00        1.77      2.60 o
  -8  -5   6       16.47       18.41      2.62 o
  -7  -5   6        0.00        1.34      1.74 o
  -6  -5   6        8.59       14.43      2.09 o
  -5  -5   6        2.28        5.37      1.98 o
  -4  -5   6        4.14        5.91      1.77 o
  -3  -5   6       49.16       51.65      2.33 o
  -2  -5   6        2.56        3.16      2.23 o
  -1  -5   6        1.77        2.39      2.28 o
   0  -5   6      322.32      314.24      9.81 o
   1  -5   6      168.79      193.09      6.31 o
   2  -5   6       23.68       20.80      2.64 o
   3  -5   6       44.79       49.56      2.43 o
   4  -5   6       98.75       96.14      3.69 o
   5  -5   6      114.85      105.36      4.50 o
   6  -5   6       11.75       14.21      2.73 o
   7  -5   6      180.96      183.71      4.22 o
   8  -5   6        5.61        3.71      2.44 o
   9  -5   6        4.39        5.07      2.65 o
  10  -5   6       21.54       14.46      2.91 o
  -9  -4   6        6.67        7.44      2.26 o
  -8  -4   6        0.39        2.00      2.51 o
  -7  -4   6       14.14       12.52      2.05 o
  -6  -4   6        0.00        3.51      2.73 o
  -5  -4   6       16.63       16.76      1.92 o
  -4  -4   6        9.39        7.31      2.26 o
  -3  -4   6      866.28      805.87     40.92 o
  -2  -4   6      560.97      549.43     19.14 o
  -1  -4   6        2.10        2.67      2.43 o
   0  -4   6      186.45      172.11      4.94 o
   1  -4   6       37.46       32.61      2.95 o
   2  -4   6      146.14      137.18      6.05 o
   3  -4   6      114.14      132.87      3.87 o
   4  -4   6       26.33       30.08      2.72 o
   5  -4   6        7.01       10.85      2.08 o
   6  -4   6      409.47      417.77      4.12 o
   7  -4   6       14.74       22.95      2.84 o
   8  -4   6        2.67        4.79      2.93 o
   9  -4   6        2.36        7.11      2.94 o
  10  -4   6        0.00        1.30      3.75 o
  -9  -3   6        0.67        3.60      2.27 o
  -8  -3   6        5.46        7.47      2.27 o
  -7  -3   6      131.01      136.28      2.62 o
  -6  -3   6      234.92      253.53     12.50 o
  -5  -3   6       37.26       41.20      2.22 o
  -4  -3   6       87.29       94.25      3.97 o
  -3  -3   6        9.63        9.72      2.26 o
  -2  -3   6     2103.02     2263.35     95.77 o
  -1  -3   6     1260.33     1234.66     48.39 o
   0  -3   6      393.90      359.90      7.53 o
   1  -3   6       90.75       74.75      3.19 o
   2  -3   6     2097.76     2263.73     52.28 o
   3  -3   6      122.21      118.39      3.04 o
   4  -3   6      122.67      120.39      3.29 o
   5  -3   6      400.06      404.55     16.17 o
   6  -3   6       13.31       15.38      2.71 o
   7  -3   6       29.70       25.80      2.46 o
   8  -3   6        5.42        6.68      2.75 o
   9  -3   6        0.99        3.28      2.92 o
  10  -3   6        0.15        1.52      2.25 o
 -10  -2   6        9.67        9.14      2.37 o
  -9  -2   6        9.77        9.41      2.62 o
  -8  -2   6        0.54        5.28      1.94 o
  -7  -2   6       21.77       23.88      2.39 o
  -6  -2   6      785.36      767.18     22.25 o
  -5  -2   6       60.78       65.29      2.37 o
  -4  -2   6      505.83      478.87     22.07 o
  -3  -2   6      129.06      128.55      7.85 o
  -2  -2   6       52.15       54.71      5.12 o
  -1  -2   6        2.56        4.89      2.36 o
   0  -2   6       70.27       80.71      2.99 o
   1  -2   6     1789.06     1792.12     61.89 o
   2  -2   6      118.92      103.27      6.49 o
   3  -2   6      478.46      505.32      4.99 o
   4  -2   6        0.47        2.89      2.76 o
   5  -2   6       16.97       16.01      2.87 o
   6  -2   6      192.35      182.58     11.59 o
   7  -2   6       28.75       30.00      1.90 o
   8  -2   6        0.43        0.82      1.95 o
   9  -2   6        2.73        4.48      2.26 o
  10  -2   6        0.54        5.65      3.12 o
 -10  -1   6       66.08       57.96      5.45 o
  -9  -1   6       14.24       18.53      2.48 o
  -8  -1   6       34.22       31.30      2.92 o
  -7  -1   6      590.29      591.02     21.46 o
  -6  -1   6       84.35       75.73      3.34 o
  -5  -1   6       55.83       52.57      2.59 o
  -4  -1   6      299.06      294.63     12.32 o
  -3  -1   6     1794.96     1664.03    102.91 o
  -2  -1   6       39.16       44.57      4.20 o
  -1  -1   6      522.26      550.75     21.83 o
   0  -1   6      343.29      330.19     16.46 o
   1  -1   6       85.72       75.48      4.87 o
   2  -1   6      134.20      135.62      8.91 o
   3  -1   6      270.41      275.52     11.64 o
   4  -1   6        0.03        0.07      3.00 o
   5  -1   6      129.14      132.69      8.54 o
   6  -1   6        1.75        3.71      2.21 o
   7  -1   6        7.55        9.93      2.09 o
   8  -1   6        0.54        1.66      2.12 o
   9  -1   6        0.11        2.01      2.06 o
  10  -1   6        0.65        2.38      2.69 o
 -10   0   6       19.02       17.00      2.14 o
  -9   0   6       13.96       13.96      2.05 o
  -8   0   6       12.67       13.57      1.85 o
  -7   0   6      116.81      109.41      2.81 o
  -6   0   6        0.28        1.40      1.78 o
  -5   0   6      229.84      224.07      7.51 o
  -4   0   6       18.49       13.57      2.07 o
  -3   0   6      495.81      507.71     15.23 o
  -2   0   6       12.27       18.19      3.01 o
  -1   0   6        1.65        0.15      2.47 o
   0   0   6      151.60      147.36      5.22 o
   2   0   6      312.70      301.70      8.60 o
   3   0   6       26.33       23.69      2.65 o
   4   0   6     2419.96     2272.39    119.65 o
   5   0   6        6.67        7.37      1.84 o
   6   0   6        0.02        1.41      2.02 o
   7   0   6       21.17       18.61      3.10 o
   8   0   6       16.32       11.84      3.01 o
   9   0   6        0.01        3.69      2.03 o
  10   0   6        0.01       -0.50      2.01 o
 -11   1   6        0.19        0.52      2.27 o
 -10   1   6       10.33       12.04      2.50 o
  -9   1   6        0.05        4.08      2.19 o
  -8   1   6       20.28       22.31      2.11 o
  -7   1   6       24.28       22.21      2.01 o
  -6   1   6      232.33      218.48      8.11 o
  -5   1   6        0.30        3.35      2.18 o
  -4   1   6       22.03       23.01      2.19 o
  -3   1   6      426.82      397.61      5.98 o
  -2   1   6       86.29       83.59      2.84 o
  -1   1   6       44.05       51.92      2.91 o
   0   1   6     2308.75     2226.08     74.64 o
   1   1   6        9.52        8.95      4.37 o
   2   1   6      247.46      269.42     12.78 o
   3   1   6     1023.39      980.18     46.42 o
   4   1   6      560.54      546.31     12.08 o
   5   1   6        4.04        3.42      2.07 o
   6   1   6       26.55       27.38      2.08 o
   7   1   6        0.52        3.06      1.92 o
   8   1   6        8.61        8.40      2.05 o
   9   1   6        4.34        4.08      2.57 o
 -11   2   6        2.24        3.53      2.70 o
 -10   2   6        0.75        3.55      2.00 o
  -9   2   6        5.19        5.17      2.12 o
  -8   2   6        2.69        1.36      2.09 o
  -7   2   6        0.04        0.75      1.79 o
  -6   2   6        6.60        4.94      1.92 o
  -5   2   6       33.93       41.39      2.22 o
  -4   2   6       11.00        9.49      2.22 o
  -3   2   6      780.76      878.19      6.01 o
  -2   2   6      220.37      193.18      3.41 o
  -1   2   6     1306.49     1304.84     17.22 o
   0   2   6      925.15      810.30     34.08 o
   1   2   6       39.03       34.03      3.11 o
   2   2   6      123.07      146.99      4.80 o
   3   2   6      137.74      126.37      8.81 o
   4   2   6       40.79       40.66      2.34 o
   5   2   6       25.78       25.83      1.89 o
   6   2   6        2.35        1.03      2.08 o
   7   2   6        2.01        5.32      2.36 o
   8   2   6        0.01        2.03      1.95 o
   9   2   6        0.65        3.57      2.00 o
 -11   3   6        3.00        2.74      2.24 o
 -10   3   6       13.11       12.89      1.80 o
  -9   3   6        0.91        1.33      2.07 o
  -8   3   6       20.97       17.71      2.38 o
  -7   3   6       43.09       38.08      2.12 o
  -6   3   6        1.74        4.48      1.67 o
  -5   3   6       49.73       45.26      2.20 o
  -4   3   6      163.10      152.68      2.60 o
  -3   3   6       15.86       23.47      2.39 o
  -2   3   6       12.97       13.53      2.13 o
  -1   3   6       36.12       41.92      2.64 o
   0   3   6      112.07      104.55      3.60 o
   1   3   6     1868.50     1820.33     31.01 o
   2   3   6       87.57       85.88      6.45 o
   3   3   6       22.84       25.85      2.45 o
   4   3   6       30.56       30.00      2.62 o
   5   3   6       55.55       58.51      4.03 o
   6   3   6        1.31        1.53      2.12 o
   7   3   6        0.93        2.96      1.93 o
   8   3   6        0.79        2.12      2.08 o
 -10   4   6        0.86        1.46      2.31 o
  -9   4   6        0.77        0.86      1.93 o
  -8   4   6        0.15        3.30      2.04 o
  -7   4   6       24.12       25.26      1.99 o
  -6   4   6       19.29       17.92      1.93 o
  -5   4   6      196.12      218.68      4.51 o
  -4   4   6      303.66      315.55      3.12 o
  -3   4   6        4.94        9.09      1.87 o
  -2   4   6      460.09      444.35      4.15 o
  -1   4   6      309.98      286.83     10.89 o
   0   4   6     1388.23     1389.41     41.25 o
   1   4   6        0.22        1.29      2.67 o
   2   4   6       84.32       81.40      2.73 o
   3   4   6        1.14        3.93      2.67 o
   4   4   6       69.12       65.47      5.19 o
   5   4   6        4.57        8.45      2.27 o
   6   4   6        0.39        1.20      1.95 o
   7   4   6        0.06        0.67      2.01 o
   8   4   6        0.73        4.53      2.75 o
 -10   5   6        0.02        1.96      2.96 o
  -9   5   6        6.13        5.93      2.17 o
  -8   5   6       10.90       11.63      2.30 o
  -7   5   6        1.34        0.10      2.27 o
  -6   5   6       55.54       57.47      2.23 o
  -5   5   6        0.32        1.16      2.05 o
  -4   5   6      719.57      763.28      7.83 o
  -3   5   6       89.35       76.87      2.73 o
  -2   5   6       99.86      110.05      3.07 o
  -1   5   6        0.98        2.73      1.93 o
   0   5   6        3.66        3.63      2.25 o
   1   5   6       12.42       13.05      2.41 o
   2   5   6        1.53        1.70      2.57 o
   3   5   6        5.34        3.87      3.19 o
   4   5   6        0.07        3.21      2.11 o
   5   5   6       21.81       19.26      3.23 o
   6   5   6        0.73       -0.78      2.89 o
   7   5   6        0.00        4.55      2.63 o
 -10   6   6        0.18        2.55      2.80 o
  -9   6   6        4.83        5.59      2.41 o
  -8   6   6       27.82       28.58      2.44 o
  -7   6   6       30.81       32.30      1.98 o
  -6   6   6       41.13       49.04      2.60 o
  -5   6   6      498.49      511.02      9.83 o
  -4   6   6      368.17      375.52     10.05 o
  -3   6   6       37.88       37.03      2.45 o
  -2   6   6      297.40      279.43     15.37 o
  -1   6   6      155.27      158.16      2.76 o
   0   6   6       26.19       21.84      2.17 o
   1   6   6       50.75       48.32      2.52 o
   2   6   6        2.42        5.01      2.63 o
   3   6   6        3.73        2.87      2.62 o
   4   6   6        1.49        1.34      2.80 o
   5   6   6        0.04        0.32      2.54 o
   6   6   6        0.01        2.94      2.77 o
  -9   7   6        0.01        0.48      2.34 o
  -8   7   6       12.02       12.66      2.10 o
  -7   7   6        0.06        2.15      2.17 o
  -6   7   6       19.75       16.58      2.36 o
  -5   7   6       24.19       26.85      3.46 o
  -4   7   6       66.34       67.76      2.71 o
  -3   7   6       94.00       92.52      2.77 o
  -2   7   6        5.80        5.09      2.24 o
  -1   7   6       36.90       33.47      2.81 o
   0   7   6        6.00        3.40      1.90 o
   1   7   6        9.28       11.61      2.69 o
   2   7   6        5.69        3.60      2.33 o
   3   7   6        5.84        3.80      2.77 o
   4   7   6        0.05       -0.28      2.52 o
   5   7   6        0.06       -0.48      2.66 o
  -8   8   6        0.59        2.93      2.85 o
  -7   8   6        0.02        1.43      2.99 o
  -6   8   6        2.73        4.77      2.75 o
  -5   8   6        0.00        1.43      4.73 o
  -4   8   6        0.58        1.26      3.23 o
  -3   8   6        1.36       -3.89      4.64 o
  -2   8   6        0.91        5.45      3.05 o
  -1   8   6        0.45        2.61      2.33 o
   0   8   6        0.80        2.53      2.19 o
   1   8   6        0.00        1.19      2.75 o
   2   8   6       16.07        9.86      2.26 o
   3   8   6        1.18        5.32      2.53 o
   4   8   6        0.21        2.19      2.47 o
  -7   9   6        1.29        0.83      2.97 o
  -6   9   6        0.18        1.13      2.85 o
  -5   9   6        7.91        9.38      2.82 o
  -4   9   6        2.31        5.44      3.41 o
  -3   9   6        0.58       -0.14      4.92 o
  -2   9   6        4.65        6.34      2.88 o
  -1   9   6       10.03       12.72      3.21 o
   0   9   6        0.30       -0.26      2.33 o
   1   9   6        5.55        2.52      2.64 o
   2   9   6        1.93        2.68      3.06 o
  -5  10   6        1.43        1.60      2.60 o
  -4  10   6        3.91        3.00      3.98 o
  -3  10   6        3.29        8.30      5.34 o
  -2  10   6        3.45        5.09      3.00 o
  -1  10   6        0.72        0.61      2.72 o
   0  10   6        0.47       -1.57      2.71 o
   1 -11   7        3.44        5.02      4.08 o
   2 -11   7        6.38        6.40      2.80 o
   3 -11   7        0.41        0.61      5.48 o
  -2 -10   7        2.32        6.51      2.71 o
  -1 -10   7       18.10       19.77      2.70 o
   0 -10   7       16.52       15.30      2.54 o
   1 -10   7        0.59        1.98      4.17 o
   2 -10   7       15.47       18.80      5.23 o
   3 -10   7       11.79       14.12      3.56 o
   4 -10   7        1.71        1.73      5.25 o
   5 -10   7        1.05        1.02      2.54 o
   6 -10   7        0.32        4.17      3.74 o
  -4  -9   7        0.01        2.43      2.65 o
  -3  -9   7        2.29        3.40      2.45 o
  -2  -9   7        6.75        5.85      2.55 o
  -1  -9   7       77.71       78.72      3.12 o
   0  -9   7       24.55       23.80      2.51 o
   1  -9   7       26.63       23.30      3.72 o
   2  -9   7       11.03       11.43      3.33 o
   3  -9   7        6.69        5.51      3.23 o
   4  -9   7        0.49        7.45      4.83 o
   5  -9   7        0.30        0.28      3.40 o
   6  -9   7        5.14        5.25      3.63 o
   7  -9   7        0.00        1.05      2.68 o
  -6  -8   7        0.12        8.62      5.77 o
  -5  -8   7       10.81       10.47      2.38 o
  -4  -8   7        0.93        1.50      2.23 o
  -3  -8   7        0.08        1.32      1.98 o
  -2  -8   7       38.81       41.50      2.32 o
  -1  -8   7       39.81       46.14      2.53 o
   0  -8   7       51.52       52.63      2.83 o
   1  -8   7        4.67        4.93      2.10 o
   2  -8   7        4.70        3.58      2.62 o
   3  -8   7       13.69       12.58      2.37 o
   4  -8   7       63.91       58.86      4.67 o
   5  -8   7        0.40        2.62      2.30 o
   6  -8   7        0.19        1.68      2.56 o
   7  -8   7        8.36       10.91      2.46 o
   8  -8   7        0.01        2.95      2.66 o
  -7  -7   7        0.00        0.36      2.35 o
  -6  -7   7        3.48        4.20      2.55 o
  -5  -7   7        6.61        5.84      1.76 o
  -4  -7   7        6.81        8.99      2.42 o
  -3  -7   7        2.87        5.88      2.11 o
  -2  -7   7      262.70      282.12     12.15 o
  -1  -7   7        7.63       11.24      2.23 o
   0  -7   7      153.33      146.88      5.96 o
   1  -7   7       42.54       41.69      3.02 o
   2  -7   7       61.36       60.87      2.77 o
   3  -7   7       10.24       14.11      2.45 o
   4  -7   7        0.00        0.68      1.98 o
   5  -7   7        3.59        3.65      2.25 o
   6  -7   7        5.36        3.24      2.16 o
   7  -7   7        2.01        3.59      2.95 o
   8  -7   7        5.68        3.53      2.60 o
   9  -7   7        0.56        0.34      2.72 o
  -8  -6   7        1.21        5.44      3.98 o
  -7  -6   7        4.91        4.59      2.10 o
  -6  -6   7        0.31        2.44      1.95 o
  -5  -6   7       38.83       41.75      2.85 o
  -4  -6   7        1.66        1.01      1.87 o
  -3  -6   7        1.47        5.12      2.04 o
  -2  -6   7      115.67      123.41      2.87 o
  -1  -6   7     2105.67     2065.89     96.19 o
   0  -6   7      164.65      165.74      5.41 o
   1  -6   7      120.42      123.41      6.15 o
   2  -6   7        3.02        3.80      3.25 o
   3  -6   7       62.07       66.43      2.51 o
   4  -6   7       11.32       13.53      2.18 o
   5  -6   7        6.82        9.98      2.23 o
   6  -6   7       14.04       18.83      2.35 o
   7  -6   7        0.00        0.74      2.31 o
   8  -6   7        0.05        1.13      2.37 o
   9  -6   7        0.25        0.62      3.06 o
  -8  -5   7       16.74       16.33      2.02 o
  -7  -5   7        4.05        5.80      1.95 o
  -6  -5   7        6.50        4.67      2.37 o
  -5  -5   7        6.98       12.66      2.39 o
  -4  -5   7        0.55        0.90      2.21 o
  -3  -5   7       67.18       67.57      3.07 o
  -2  -5   7      160.31      175.59      7.21 o
  -1  -5   7       15.08       12.78      2.08 o
   0  -5   7       51.93       52.41      2.48 o
   1  -5   7       56.72       50.90      2.59 o
   2  -5   7      133.45      141.72      3.17 o
   3  -5   7        6.31        5.97      2.15 o
   4  -5   7       58.73       60.96      2.41 o
   5  -5   7        5.28        5.03      2.61 o
   6  -5   7       33.59       35.61      2.82 o
   7  -5   7        3.76        3.64      2.71 o
   8  -5   7        0.26        0.84      2.72 o
   9  -5   7        3.27        7.09      3.02 o
  10  -5   7        7.25        2.78      2.85 o
  -9  -4   7        3.67        1.21      2.18 o
  -8  -4   7        0.13        4.96      2.05 o
  -7  -4   7       28.17       30.97      2.25 o
  -6  -4   7        8.92        7.66      2.23 o
  -5  -4   7       11.04       10.24      1.81 o
  -4  -4   7       19.00       20.25      2.04 o
  -3  -4   7        1.77        2.31      2.22 o
  -2  -4   7        2.11        4.03      2.25 o
  -1  -4   7      304.83      310.08      8.84 o
   0  -4   7       55.94       52.24      2.35 o
   1  -4   7      572.85      535.31     21.75 o
   2  -4   7      313.99      318.36      8.53 o
   3  -4   7       59.33       63.06      2.25 o
   4  -4   7       35.08       40.33      2.81 o
   5  -4   7        5.29        4.27      2.72 o
   6  -4   7     1282.63     1306.33     33.03 o
   7  -4   7        1.40        1.31      2.72 o
   8  -4   7       12.32       10.54      2.91 o
   9  -4   7        0.06        1.01      2.53 o
  10  -4   7        1.54        3.27      2.31 o
  -9  -3   7        1.36        2.83      2.06 o
  -8  -3   7       29.65       31.05      2.34 o
  -7  -3   7      105.21      111.91      2.33 o
  -6  -3   7        2.90        3.60      2.05 o
  -5  -3   7       33.57       35.00      2.72 o
  -4  -3   7      551.10      536.20     22.16 o
  -3  -3   7       63.99       63.45      2.52 o
  -2  -3   7       27.54       16.57      2.22 o
  -1  -3   7      380.33      402.38     13.92 o
   0  -3   7     1347.96     1378.16     33.79 o
   1  -3   7      537.67      523.44     14.01 o
   2  -3   7      899.13      937.67     77.60 o
   3  -3   7      214.98      219.63      3.70 o
   4  -3   7       48.98       50.84      2.83 o
   5  -3   7        6.15       10.24      2.34 o
   6  -3   7        7.40       11.09      3.50 o
   7  -3   7        1.92        3.74      2.42 o
   8  -3   7        6.25       11.63      2.83 o
   9  -3   7        2.71        5.35      2.91 o
  10  -3   7        2.29       -0.78      2.50 o
 -10  -2   7        2.22        6.88      2.32 o
  -9  -2   7        0.97       -0.72      2.22 o
  -8  -2   7       11.53        9.73      1.93 o
  -7  -2   7        0.09       -0.85      2.19 o
  -6  -2   7      446.56      447.54      3.30 o
  -5  -2   7       20.41       26.15      2.52 o
  -4  -2   7       25.91       29.54      2.05 o
  -3  -2   7     1152.36     1248.25     58.98 o
  -2  -2   7     2631.31     2528.91    234.61 o
  -1  -2   7      759.62      794.99     44.08 o
   0  -2   7      402.93      364.84     13.82 o
   1  -2   7       40.22       49.12      3.47 o
   2  -2   7      296.41      324.02     15.27 o
   3  -2   7       28.44       30.26      2.93 o
   4  -2   7      645.14      636.12     12.86 o
   5  -2   7       14.19       13.77      2.88 o
   6  -2   7       51.46       40.60      4.70 o
   7  -2   7       62.42       62.17      3.44 o
   8  -2   7        0.00        4.39      2.51 o
   9  -2   7        1.92        3.69      2.94 o
  10  -2   7        1.26        1.54      2.79 o
 -10  -1   7       17.17       21.37      2.16 o
  -9  -1   7       61.40       65.17      3.01 o
  -8  -1   7      143.18      152.46      8.98 o
  -7  -1   7      224.02      233.77      4.88 o
  -6  -1   7      498.47      437.73     15.84 o
  -5  -1   7        7.25       12.22      2.64 o
  -4  -1   7       35.00       37.53      2.28 o
  -3  -1   7       57.78       69.23      2.47 o
  -2  -1   7        0.09        1.18      2.25 o
  -1  -1   7       25.03       23.66      2.88 o
   0  -1   7        1.37        1.17      2.64 o
   1  -1   7      474.04      510.25      7.33 o
   2  -1   7      605.52      582.59     81.17 o
   3  -1   7        7.68        8.51      2.50 o
   4  -1   7      242.50      227.47     16.04 o
   5  -1   7        2.97        0.78      3.00 o
   6  -1   7      126.95      127.04      9.32 o
   7  -1   7      140.61      136.44     10.50 o
   8  -1   7        4.09        5.59      2.41 o
   9  -1   7        1.45        0.62      2.92 o
  10  -1   7        0.03       -0.69      2.75 o
 -10   0   7       11.78       11.86      2.41 o
  -9   0   7       53.67       52.25      2.99 o
  -8   0   7       73.01       73.78      3.71 o
  -7   0   7      469.60      472.86     24.94 o
  -6   0   7       39.86       36.49      2.71 o
  -5   0   7       69.88       78.51      2.84 o
  -4   0   7       10.13       14.15      2.17 o
  -3   0   7       44.73       41.22      2.60 o
  -2   0   7      309.04      296.88      6.81 o
  -1   0   7      690.62      686.17      9.73 o
   0   0   7      566.30      515.51    118.33 o
   2   0   7     1026.25      978.26     33.10 o
   3   0   7      243.49      265.37     10.93 o
   4   0   7      174.57      180.20      6.61 o
   5   0   7       24.55       19.81      3.09 o
   6   0   7      215.04      190.17      9.88 o
   7   0   7        0.38       -0.49      2.33 o
   8   0   7        2.05        3.78      2.84 o
   9   0   7        0.07       -1.11      3.03 o
 -11   1   7        6.80        6.53      2.74 o
 -10   1   7        3.93        6.92      2.51 o
  -9   1   7       15.72       17.16      2.44 o
  -8   1   7        0.58        3.36      2.39 o
  -7   1   7       12.59       13.31      2.24 o
  -6   1   7       32.89       30.07      1.83 o
  -5   1   7      111.87       99.53      2.21 o
  -4   1   7       13.63       21.92      2.51 o
  -3   1   7        2.03        3.04      2.36 o
  -2   1   7      899.24      943.36     10.33 o
  -1   1   7      525.16      548.37     10.56 o
   0   1   7        6.64        6.15      2.68 o
   1   1   7      353.36      301.60      6.71 o
   2   1   7       33.51       29.63      3.31 o
   3   1   7       77.97       79.22      2.90 o
   4   1   7        5.33        7.39      2.50 o
   5   1   7       57.98       55.70      3.23 o
   6   1   7        3.78        5.89      2.52 o
   7   1   7        1.08        5.10      2.80 o
   8   1   7        2.15        4.14      2.49 o
   9   1   7        1.23        0.88      2.97 o
 -11   2   7        1.76        2.21      2.06 o
 -10   2   7        6.98       10.71      2.33 o
  -9   2   7        3.41        5.72      2.15 o
  -8   2   7        6.47        5.64      2.00 o
  -7   2   7      173.73      183.48      4.73 o
  -6   2   7        7.21        5.41      2.10 o
  -5   2   7       89.86       96.97      2.19 o
  -4   2   7      213.77      211.86      4.10 o
  -3   2   7     3947.92     4265.46     26.07 o
  -2   2   7      558.63      651.33      8.46 o
  -1   2   7        9.53        6.97      2.77 o
   0   2   7      991.70      976.99     27.54 o
   1   2   7        0.04        0.55      2.74 o
   2   2   7        2.61        2.26      2.81 o
   3   2   7       45.95       51.28      5.59 o
   4   2   7       84.10       88.71      6.61 o
   5   2   7        1.59        3.86      2.92 o
   6   2   7        7.61        7.33      2.39 o
   7   2   7        2.73       10.91      2.89 o
   8   2   7        1.20        4.11      2.45 o
   9   2   7        0.56        3.25      2.44 o
 -11   3   7        0.41       -1.66      2.23 o
 -10   3   7        6.98        6.09      1.90 o
  -9   3   7        0.00       -0.37      2.43 o
  -8   3   7       28.14       27.36      2.01 o
  -7   3   7        1.08       -0.23      1.71 o
  -6   3   7       32.52       33.72      2.39 o
  -5   3   7       45.44       42.18      2.50 o
  -4   3   7      159.41      166.86      2.65 o
  -3   3   7      402.98      414.00      9.27 o
  -2   3   7       25.80       33.12      2.23 o
  -1   3   7      340.55      354.25      4.13 o
   0   3   7      286.49      279.79      6.18 o
   1   3   7      231.92      224.80      4.24 o
   2   3   7       58.05       59.06      2.95 o
   3   3   7       22.20       22.60      3.56 o
   4   3   7        0.14        4.57      2.97 o
   5   3   7       11.15       13.09      2.20 o
   6   3   7       28.82       26.22      2.62 o
   7   3   7        1.02        0.81      2.47 o
   8   3   7        1.84        6.53      3.06 o
 -10   4   7        0.20        4.11      2.26 o
  -9   4   7        5.34        5.21      1.98 o
  -8   4   7        0.42        2.15      1.90 o
  -7   4   7       37.06       41.57      2.39 o
  -6   4   7        1.63        2.78      2.63 o
  -5   4   7      113.51      112.32      2.28 o
  -4   4   7      297.62      318.76      3.27 o
  -3   4   7      563.95      551.68     13.93 o
  -2   4   7        9.27       10.87      2.24 o
  -1   4   7       82.60       96.25      2.99 o
   0   4   7       17.86       16.91      2.10 o
   1   4   7        1.13        3.30      2.00 o
   2   4   7      263.61      271.75      6.41 o
   3   4   7       18.23       16.14      3.20 o
   4   4   7       56.27       56.66      4.05 o
   5   4   7        3.71        6.16      2.61 o
   6   4   7        0.58        2.80      2.42 o
   7   4   7        0.01       -0.12      2.30 o
   8   4   7        3.40        5.75      2.67 o
 -10   5   7        2.34        0.44      2.67 o
  -9   5   7        1.02       -2.45      2.45 o
  -8   5   7       43.09       44.64      2.50 o
  -7   5   7       20.38       17.60      1.82 o
  -6   5   7        3.89        4.36      2.02 o
  -5   5   7        0.22        2.03      2.12 o
  -4   5   7      105.36      101.48      2.59 o
  -3   5   7      152.30      147.62      2.97 o
  -2   5   7        1.36        1.93      2.53 o
  -1   5   7       38.50       38.78      1.98 o
   0   5   7       41.11       39.09      2.00 o
   1   5   7      168.60      157.11      2.83 o
   2   5   7       62.33       48.57      5.35 o
   3   5   7      114.11      126.44      4.83 o
   4   5   7       61.09       58.74      3.73 o
   5   5   7        0.00       -0.56      2.35 o
   6   5   7        0.88        1.50      2.64 o
   7   5   7        1.25        3.15      2.73 o
 -10   6   7        0.19       -0.49      2.34 o
  -9   6   7        5.63        5.70      2.23 o
  -8   6   7        3.80        4.53      2.42 o
  -7   6   7        0.06        0.55      2.34 o
  -6   6   7       12.04       15.10      2.22 o
  -5   6   7       73.86       81.10      2.48 o
  -4   6   7       29.89       29.16      2.25 o
  -3   6   7      283.80      269.36      7.11 o
  -2   6   7       28.57       25.12      2.84 o
  -1   6   7        3.75        5.90      1.88 o
   0   6   7      111.14      102.80      2.66 o
   1   6   7       61.62       61.08      2.52 o
   2   6   7        5.22        5.19      2.14 o
   3   6   7        1.55        2.71      2.88 o
   4   6   7        0.01        2.57      2.48 o
   5   6   7        1.36        3.61      2.27 o
   6   6   7        0.03        2.60      3.10 o
  -9   7   7        0.04        0.07      2.13 o
  -8   7   7        2.58        5.73      2.62 o
  -7   7   7        1.54        1.69      1.97 o
  -6   7   7       15.02       10.47      2.29 o
  -5   7   7       34.31       34.34      3.06 o
  -4   7   7       29.01       30.87      2.59 o
  -3   7   7        2.31        4.60      2.29 o
  -2   7   7        3.01        2.15      2.16 o
  -1   7   7       29.87       28.66      2.27 o
   0   7   7       28.70       26.86      2.20 o
   1   7   7        3.73        4.23      2.32 o
   2   7   7        1.55        2.39      2.15 o
   3   7   7        0.09        3.11      2.51 o
   4   7   7        2.43        6.56      2.98 o
   5   7   7        0.74        3.46      3.63 o
  -8   8   7        5.69        6.95      2.58 o
  -7   8   7        0.06        2.92      3.22 o
  -6   8   7        2.48        4.61      2.69 o
  -5   8   7       41.31       37.15      4.55 o
  -4   8   7        5.69        4.15      3.68 o
  -3   8   7        4.53        7.29      3.30 o
  -2   8   7        0.70        0.66      2.29 o
  -1   8   7        4.16        5.37      1.98 o
   0   8   7        3.36        4.55      2.47 o
   1   8   7        1.94        3.05      2.43 o
   2   8   7        0.03        4.17      3.38 o
   3   8   7        0.00        1.34      3.03 o
   4   8   7        4.90        8.27      3.14 o
  -7   9   7        1.83        2.37      2.92 o
  -6   9   7        0.13       -1.26      3.21 o
  -5   9   7        0.01        1.39      2.90 o
  -4   9   7        1.57        1.36      2.50 o
  -3   9   7       12.88       17.07      3.48 o
  -2   9   7        0.64        3.30      3.36 o
  -1   9   7        1.48        0.81      2.45 o
   0   9   7        0.37        0.07      2.52 o
   1   9   7        3.33        4.11      2.23 o
   2   9   7        2.54        5.30      3.40 o
  -5  10   7       25.07       23.88      3.30 o
  -4  10   7        2.42        1.63      2.65 o
  -3  10   7        0.09        1.19      2.68 o
  -2  10   7        0.01        2.25      3.11 o
  -1  10   7        2.33        6.97      3.65 o
  -2 -10   8        1.77        4.00      2.54 o
  -1 -10   8        7.12        6.02      2.93 o
   0 -10   8       33.24       35.97      2.54 o
   1 -10   8       62.24       66.70      3.88 o
   2 -10   8        0.35        0.33      3.53 o
   3 -10   8        0.19        6.21      3.54 o
   4 -10   8       12.45        7.41      3.66 o
   5 -10   8        0.50        5.35      3.66 o
   6 -10   8        0.06        2.25      5.34 o
  -4  -9   8       15.91       16.93      2.75 o
  -3  -9   8        0.59       -0.38      2.35 o
  -2  -9   8       19.23       18.55      2.37 o
  -1  -9   8       20.94       17.95      2.40 o
   0  -9   8       59.24       50.24      4.26 o
   1  -9   8        3.67        5.09      2.53 o
   2  -9   8        8.76        6.21      2.23 o
   3  -9   8       17.64       14.68      2.83 o
   4  -9   8        0.64        3.05      3.37 o
   5  -9   8        0.31        2.22      3.96 o
   6  -9   8        1.31        1.53      2.28 o
   7  -9   8        3.47        1.12      2.98 o
  -5  -8   8       27.65       23.43      4.53 o
  -4  -8   8        1.76        4.21      2.50 o
  -3  -8   8        0.20       -0.28      2.04 o
  -2  -8   8       26.79       28.69      2.24 o
  -1  -8   8      190.62      194.98      6.73 o
   0  -8   8        3.13        3.04      2.06 o
   1  -8   8       41.13       44.41      2.66 o
   2  -8   8       32.86       27.52      2.74 o
   3  -8   8        8.91        6.87      2.11 o
   4  -8   8        2.24        1.88      2.56 o
   5  -8   8       10.30       12.10      2.23 o
   6  -8   8        2.51        3.26      2.64 o
   7  -8   8        6.80        7.25      2.66 o
   8  -8   8       18.16       15.03      2.55 o
  -7  -7   8        0.35        8.44      4.03 o
  -6  -7   8        2.40        3.86      2.11 o
  -5  -7   8        4.39        5.82      1.90 o
  -4  -7   8        4.51        7.22      2.15 o
  -3  -7   8        5.72        7.43      1.93 o
  -2  -7   8      299.94      333.79     12.80 o
  -1  -7   8        5.84        7.12      1.96 o
   0  -7   8      509.94      511.14     31.73 o
   1  -7   8      215.44      204.89      9.02 o
   2  -7   8      197.48      208.55      8.84 o
   3  -7   8       36.09       40.19      2.52 o
   4  -7   8        0.20        2.56      2.33 o
   5  -7   8        1.54        5.06      2.01 o
   6  -7   8        5.44        5.43      2.18 o
   7  -7   8        0.03        2.17      2.42 o
   8  -7   8        2.30        3.87      2.92 o
   9  -7   8        0.02        1.36      2.73 o
  -7  -6   8        0.54       -0.39      2.10 o
  -6  -6   8        2.06        1.88      2.05 o
  -5  -6   8       11.15       11.78      1.98 o
  -4  -6   8       39.48       42.05      2.56 o
  -3  -6   8       48.90       46.67      2.30 o
  -2  -6   8       63.87       76.43      3.25 o
  -1  -6   8     1069.14     1055.79     41.97 o
   0  -6   8       82.97       88.67      2.84 o
   1  -6   8       55.61       57.26      3.97 o
   2  -6   8      106.19      110.22      3.12 o
   3  -6   8       89.32       90.84      2.52 o
   4  -6   8        0.14        1.45      1.97 o
   5  -6   8        7.46        6.44      2.04 o
   6  -6   8        0.07        1.41      2.59 o
   7  -6   8        3.62        3.90      2.04 o
   8  -6   8        0.05        1.75      2.48 o
   9  -6   8        0.20        1.28      2.96 o
  -8  -5   8        3.25        5.62      2.39 o
  -7  -5   8       31.03       29.21      2.12 o
  -6  -5   8        2.95        2.09      1.89 o
  -5  -5   8       48.62       51.96      5.28 o
  -4  -5   8       44.03       45.22      4.06 o
  -3  -5   8       61.38       66.98      4.61 o
  -2  -5   8        3.91        7.58      2.04 o
  -1  -5   8      543.01      489.45     22.14 o
   0  -5   8       23.99       19.71      2.16 o
   1  -5   8      125.17      111.04      4.13 o
   2  -5   8      246.07      247.84      6.26 o
   3  -5   8       10.36        8.84      2.62 o
   4  -5   8        0.08        1.86      2.24 o
   5  -5   8        0.13        0.40      2.21 o
   6  -5   8        5.07        3.71      2.37 o
   7  -5   8       14.66       14.06      2.52 o
   8  -5   8        0.00        0.51      2.49 o
   9  -5   8        1.68        0.47      3.30 o
  -9  -4   8        0.33       -1.17      2.18 o
  -8  -4   8       12.30       16.45      2.32 o
  -7  -4   8        4.65        9.20      2.14 o
  -6  -4   8       16.78       18.78      2.11 o
  -5  -4   8        0.02       -0.41      1.92 o
  -4  -4   8        0.39        4.51      2.06 o
  -3  -4   8       39.24       44.42      2.51 o
  -2  -4   8        5.84        8.90      2.09 o
  -1  -4   8      171.57      156.93      5.01 o
   0  -4   8       12.28       11.76      2.19 o
   1  -4   8        0.70        1.68      2.68 o
   2  -4   8        2.66        1.49      2.51 o
   3  -4   8        5.68        7.67      2.17 o
   4  -4   8       17.37       18.15      2.72 o
   5  -4   8        4.33        7.55      2.67 o
   6  -4   8        8.86       10.21      2.75 o
   7  -4   8        0.02        3.79      2.71 o
   8  -4   8        3.67        5.37      2.79 o
   9  -4   8        0.01        3.64      2.58 o
  10  -4   8        0.84        4.73      2.68 o
  -9  -3   8        0.03        0.16      2.31 o
  -8  -3   8        6.85        5.50      2.19 o
  -7  -3   8       56.97       61.11      2.03 o
  -6  -3   8       14.04       14.72      2.14 o
  -5  -3   8        0.05       -1.15      2.01 o
  -4  -3   8       21.42       23.82      2.63 o
  -3  -3   8        9.54       10.08      2.48 o
  -2  -3   8      479.37      432.92     42.03 o
  -1  -3   8      184.04      197.23      5.50 o
   0  -3   8      624.42      637.63     17.77 o
   1  -3   8       73.18       81.75      4.85 o
   2  -3   8     1309.38     1305.13     52.15 o
   3  -3   8       43.13       40.84      2.78 o
   4  -3   8      222.99      229.49      5.96 o
   5  -3   8        4.53        7.05      2.67 o
   6  -3   8        0.04        0.01      2.78 o
   7  -3   8       70.74       64.49      5.48 o
   8  -3   8        1.96        5.42      2.85 o
   9  -3   8        3.33        5.20      2.94 o
  10  -3   8       11.05        9.34      3.22 o
 -10  -2   8        0.71        0.82      2.09 o
  -9  -2   8        3.07        5.65      1.98 o
  -8  -2   8       51.53       56.39      3.22 o
  -7  -2   8      264.95      275.61      9.97 o
  -6  -2   8       51.60       49.19      2.49 o
  -5  -2   8       14.92       17.50      2.06 o
  -4  -2   8       59.01       53.37      3.70 o
  -3  -2   8      383.89      336.89     13.84 o
  -2  -2   8     1950.52     1937.12     95.44 o
  -1  -2   8      355.41      418.54     20.43 o
   0  -2   8      240.04      243.10      9.85 o
   1  -2   8       21.85       26.00      3.35 o
   2  -2   8      531.53      563.28     34.88 o
   3  -2   8       57.45       61.00      2.99 o
   4  -2   8       34.28       25.78      3.49 o
   5  -2   8       50.77       47.53      2.64 o
   6  -2   8      413.10      403.15     32.69 o
   7  -2   8       82.64       82.93      6.70 o
   8  -2   8       14.18       12.68      2.91 o
   9  -2   8        0.68        3.32      2.86 o
  10  -2   8        1.84        1.99      2.75 o
 -10  -1   8       18.33       18.82      2.34 o
  -9  -1   8       28.68       29.21      2.93 o
  -8  -1   8      210.36      210.48      7.32 o
  -7  -1   8      165.54      160.12      7.01 o
  -6  -1   8     1137.14     1097.63     31.39 o
  -5  -1   8      496.27      450.59     15.31 o
  -4  -1   8       60.23       56.09      3.88 o
  -3  -1   8      107.22      124.29      4.34 o
  -2  -1   8     1200.90     1170.15     36.94 o
  -1  -1   8      675.81      726.31     26.46 o
   0  -1   8       76.09       71.87      3.19 o
   1  -1   8      138.86      167.51      6.00 o
   2  -1   8     1068.67     1079.19    113.26 o
   3  -1   8      157.20      161.92     10.58 o
   4  -1   8        0.63        2.48      3.09 o
   5  -1   8        0.00        1.13      2.43 o
   6  -1   8       10.71       10.79      2.50 o
   7  -1   8       29.41       32.96      4.28 o
   8  -1   8        7.42        6.30      2.44 o
   9  -1   8        6.22        9.22      2.71 o
 -10   0   8      109.16      116.85      8.59 o
  -9   0   8       57.95       54.63      5.67 o
  -8   0   8        6.95       11.17      3.56 o
  -7   0   8       48.28       45.25      2.34 o
  -6   0   8      343.92      333.98     14.77 o
  -5   0   8       80.47       69.78      2.94 o
  -4   0   8        7.67        4.93      2.23 o
  -3   0   8     1266.98     1332.20     40.93 o
  -2   0   8      662.52      680.67     17.69 o
  -1   0   8       47.21       52.84      2.66 o
   0   0   8        0.04        1.52      2.90 o
   1   0   8      439.75      421.10      6.67 o
   2   0   8        9.40        9.08      5.70 o
   3   0   8        9.90       11.06      2.61 o
   4   0   8      106.82       99.42      5.20 o
   5   0   8       12.34       14.99      2.49 o
   6   0   8      662.62      639.19     46.15 o
   7   0   8       12.72       14.39      2.43 o
   8   0   8        0.13        0.70      2.16 o
   9   0   8        0.00        2.15      2.45 o
 -10   1   8       23.18       23.72      2.32 o
  -9   1   8        7.89        5.87      1.88 o
  -8   1   8       37.32       34.13      2.68 o
  -7   1   8      326.39      314.15     12.75 o
  -6   1   8       60.37       63.48      2.65 o
  -5   1   8      166.67      164.57      3.21 o
  -4   1   8       84.91       88.93      2.39 o
  -3   1   8       43.27       36.01      2.24 o
  -2   1   8        0.05        1.58      1.86 o
  -1   1   8      374.06      410.62     10.09 o
   0   1   8       82.49       87.28      4.59 o
   1   1   8        3.18        1.38      4.23 o
   2   1   8       98.78      104.99      5.58 o
   3   1   8        0.63        2.10      2.39 o
   4   1   8      117.97      112.30      3.03 o
   5   1   8      169.32      161.05      3.56 o
   6   1   8        9.98       10.66      2.88 o
   7   1   8       19.68       18.98      2.62 o
   8   1   8        0.06       -0.23      2.85 o
   9   1   8        0.20        2.09      2.66 o
 -11   2   8        9.15        6.52      2.50 o
 -10   2   8        0.00        2.33      2.22 o
  -9   2   8        0.36        4.02      2.16 o
  -8   2   8       15.45       16.19      2.48 o
  -7   2   8       93.36       96.47      2.39 o
  -6   2   8       34.69       31.74      1.80 o
  -5   2   8        3.47        4.13      2.06 o
  -4   2   8        0.01        2.35      1.94 o
  -3   2   8      111.85      147.25      2.55 o
  -2   2   8     1274.03     1451.13      9.12 o
  -1   2   8        4.87        2.58      2.73 o
   0   2   8      246.87      253.59      6.79 o
   1   2   8       92.83       78.36      4.03 o
   2   2   8        0.41        1.29      2.73 o
   3   2   8        1.10        0.29      2.35 o
   4   2   8        6.21        7.52      2.95 o
   5   2   8        8.72        8.13      2.84 o
   6   2   8        3.08        5.47      2.33 o
   7   2   8        0.08        4.99      2.44 o
   8   2   8        0.27        1.83      2.31 o
   9   2   8        0.05        2.55      3.16 o
 -10   3   8        0.33        0.13      2.29 o
  -9   3   8        8.14        9.73      1.93 o
  -8   3   8        6.68       11.26      1.85 o
  -7   3   8       66.71       71.45      2.70 o
  -6   3   8      113.19      114.88      2.16 o
  -5   3   8        0.66        3.41      2.18 o
  -4   3   8       10.92        9.63      2.59 o
  -3   3   8       12.01        9.47      1.88 o
  -2   3   8      605.95      618.30     11.42 o
  -1   3   8      118.07      115.49      2.90 o
   0   3   8      248.40      241.80     11.47 o
   1   3   8       29.17       28.23      2.43 o
   2   3   8       21.29       18.58      2.81 o
   3   3   8        0.63        4.01      2.31 o
   4   3   8       74.48       82.76      6.47 o
   5   3   8        2.71        3.75      2.37 o
   6   3   8        0.00        1.42      2.12 o
   7   3   8        4.06        4.84      2.92 o
   8   3   8        1.69       -0.08      3.14 o
 -10   4   8       10.73        9.73      2.34 o
  -9   4   8        2.80        2.41      1.80 o
  -8   4   8        1.40        5.03      2.30 o
  -7   4   8        0.19       -0.51      1.76 o
  -6   4   8        1.09        2.82      2.59 o
  -5   4   8       23.98       26.82      2.23 o
  -4   4   8        5.53        5.85      2.30 o
  -3   4   8       14.26       15.92      2.04 o
  -2   4   8        9.22       10.58      2.23 o
  -1   4   8       99.23       94.13      2.97 o
   0   4   8      494.00      450.36      9.27 o
   1   4   8        1.12        1.38      2.59 o
   2   4   8       18.31       20.01      2.71 o
   3   4   8        0.06        2.99      2.29 o
   4   4   8       66.97       59.27      9.02 o
   5   4   8       42.89       38.57      4.25 o
   6   4   8        5.08        4.93      2.49 o
   7   4   8        1.81        3.52      2.98 o
 -10   5   8        0.73        3.63      3.02 o
  -9   5   8        3.68        3.92      2.85 o
  -8   5   8       25.37       21.06      2.46 o
  -7   5   8        0.39        4.43      2.26 o
  -6   5   8       18.29       21.21      2.32 o
  -5   5   8        6.83        6.29      2.31 o
  -4   5   8      275.27      286.10      3.02 o
  -3   5   8        5.19        4.53      2.61 o
  -2   5   8      251.13      260.54      6.28 o
  -1   5   8        0.84        2.23      2.18 o
   0   5   8      228.99      221.37      3.81 o
   1   5   8      299.97      284.28      6.83 o
   2   5   8       16.95       17.15      2.75 o
   3   5   8        0.99        0.60      2.77 o
   4   5   8       16.32       14.48      3.49 o
   5   5   8        1.70        1.46      2.85 o
   6   5   8        0.17        3.00      2.13 o
   7   5   8        1.87        1.81      3.16 o
 -10   6   8        0.27       -1.55      2.15 o
  -9   6   8        0.63        2.06      2.06 o
  -8   6   8        3.81        4.58      1.97 o
  -7   6   8       21.23       23.33      2.49 o
  -6   6   8        0.18        1.79      2.32 o
  -5   6   8        1.99        4.36      1.87 o
  -4   6   8      136.33      131.27      3.21 o
  -3   6   8      418.10      403.18      4.98 o
  -2   6   8      317.20      303.29     50.20 o
  -1   6   8      264.45      266.63      5.00 o
   0   6   8      589.98      603.72     12.40 o
   1   6   8       37.12       34.35      2.76 o
   2   6   8        4.73        4.53      2.67 o
   3   6   8        2.37        1.96      2.36 o
   4   6   8        1.03       -1.63      2.82 o
   5   6   8        0.00        0.94      2.83 o
   6   6   8        0.08       -0.57      2.38 o
  -9   7   8        1.46        2.42      2.64 o
  -8   7   8       13.90       15.99      2.61 o
  -7   7   8        5.26        6.99      2.40 o
  -6   7   8        0.88        2.55      1.99 o
  -5   7   8        5.72        7.42      2.47 o
  -4   7   8      185.23      181.08      8.32 o
  -3   7   8        9.81       10.29      2.24 o
  -2   7   8       19.96       20.62      2.42 o
  -1   7   8        0.00        0.29      1.94 o
   0   7   8        0.36        1.04      2.02 o
   1   7   8        5.42        9.09      2.38 o
   2   7   8        0.14        2.87      2.94 o
   3   7   8        0.00        2.84      2.46 o
   4   7   8        0.08        2.91      2.71 o
   5   7   8        5.41        8.28      2.76 o
  -8   8   8        3.68        4.54      2.93 o
  -7   8   8        0.59        1.36      2.63 o
  -6   8   8        5.34        5.43      3.20 o
  -5   8   8        1.06        4.11      2.76 o
  -4   8   8        7.15        7.40      6.02 o
  -3   8   8        1.09        1.09      2.12 o
  -2   8   8        0.03        0.03      2.51 o
  -1   8   8        3.67        6.17      2.60 o
   0   8   8        0.07        1.72      2.40 o
   1   8   8        9.10        8.12      2.81 o
   2   8   8        2.34        5.94      2.24 o
   3   8   8        0.01        1.04      2.68 o
  -7   9   8        0.65        1.56      3.74 o
  -6   9   8        5.61        3.59      2.95 o
  -5   9   8        0.02        1.56      3.64 o
  -4   9   8        0.00        3.89      3.51 o
  -3   9   8        5.81        5.89      2.93 o
  -2   9   8        0.05        0.17      3.46 o
  -1   9   8        0.83        0.63      2.44 o
   0   9   8        2.87        6.36      2.35 o
   1   9   8        1.66        3.00      2.76 o
   2   9   8        0.00        2.34      3.12 o
  -4  10   8        8.93        5.09      2.68 o
  -3  10   8        0.06        6.19      3.78 o
  -2  10   8        1.24        1.44      6.07 o
  -2 -10   9        0.18        1.44      2.55 o
  -1 -10   9        6.44        7.12      2.58 o
   0 -10   9        0.42        4.29      2.99 o
   1 -10   9       42.15       49.86      5.74 o
   2 -10   9        0.02       -0.43      2.94 o
   3 -10   9        0.08        0.08      2.79 o
   4 -10   9        6.70        5.91      5.30 o
   5 -10   9        0.34        2.59      3.02 o
  -4  -9   9        0.01       -1.06      2.41 o
  -3  -9   9        6.37        9.02      2.40 o
  -2  -9   9        3.10        3.88      2.11 o
  -1  -9   9        3.61        5.99      2.45 o
   0  -9   9       30.79       27.89      2.55 o
   1  -9   9        3.63        3.11      2.53 o
   2  -9   9        6.67        6.85      2.36 o
   3  -9   9       11.99        9.69      2.50 o
   4  -9   9        8.64       11.66      3.06 o
   5  -9   9        0.04        0.23      2.38 o
   6  -9   9        0.39        1.23      2.48 o
   7  -9   9        1.96        0.98      3.03 o
  -5  -8   9        0.65        3.36      2.26 o
  -4  -8   9        4.56        4.47      2.51 o
  -3  -8   9        2.87        6.40      2.17 o
  -2  -8   9        1.31        1.49      2.11 o
  -1  -8   9        0.17        1.48      2.20 o
   0  -8   9       40.93       41.37      2.64 o
   1  -8   9        0.10        3.85      2.81 o
   2  -8   9        0.81        2.58      2.07 o
   3  -8   9       34.43       35.43      2.33 o
   4  -8   9        3.09        4.23      2.56 o
   5  -8   9       10.90        9.88      2.30 o
   6  -8   9       23.83       23.15      2.64 o
   7  -8   9        2.53        4.10      2.60 o
   8  -8   9        1.23        2.66      2.23 o
  -6  -7   9        0.21        0.23      1.92 o
  -5  -7   9        2.97        4.99      2.08 o
  -4  -7   9        8.33        7.89      2.22 o
  -3  -7   9       23.60       24.16      2.25 o
  -2  -7   9        0.02       -2.06      2.06 o
  -1  -7   9      231.75      242.34      8.05 o
   0  -7   9      136.00      131.93      7.73 o
   1  -7   9      209.35      184.44     24.85 o
   2  -7   9      431.82      448.64     10.03 o
   3  -7   9       22.39       21.27      2.42 o
   4  -7   9       28.82       27.92      2.14 o
   5  -7   9        0.80        2.66      1.85 o
   6  -7   9        3.43        1.23      2.04 o
   7  -7   9        6.58        6.44      2.48 o
   8  -7   9        2.66        1.53      2.99 o
  -7  -6   9        0.66        2.34      2.55 o
  -6  -6   9        3.84        5.83      2.27 o
  -5  -6   9        7.39        6.52      1.81 o
  -4  -6   9        1.49        4.02      2.01 o
  -3  -6   9       67.20       68.44      2.32 o
  -2  -6   9      111.02      114.94      5.35 o
  -1  -6   9       29.16       29.73      2.51 o
   0  -6   9       24.33       24.60      2.22 o
   1  -6   9      243.30      250.19     13.25 o
   2  -6   9       33.30       33.24      2.30 o
   3  -6   9        3.85        6.46      1.94 o
   4  -6   9       10.84        9.94      2.01 o
   5  -6   9        4.58        3.80      2.25 o
   6  -6   9        1.42        1.76      2.59 o
   7  -6   9       14.23       17.50      2.88 o
   8  -6   9        0.05        0.65      2.89 o
   9  -6   9        0.64        2.54      3.13 o
  -8  -5   9        2.22        2.80      2.63 o
  -7  -5   9       21.36       21.43      2.09 o
  -6  -5   9      124.63      122.07      3.45 o
  -5  -5   9        1.60        2.90      1.84 o
  -4  -5   9       79.06       83.35      4.82 o
  -3  -5   9       28.19       25.15      2.16 o
  -2  -5   9       24.04       28.00      2.45 o
  -1  -5   9       62.98       64.01      2.38 o
   0  -5   9       67.24       58.69      3.00 o
   1  -5   9       10.80       11.09      2.28 o
   2  -5   9       19.25       17.12      2.74 o
   3  -5   9      138.89      143.70      9.03 o
   4  -5   9       95.06       91.21      2.49 o
   5  -5   9        8.86        6.64      2.30 o
   6  -5   9        0.82        1.75      2.23 o
   7  -5   9        8.93        9.32      2.89 o
   8  -5   9        3.79        4.73      2.87 o
   9  -5   9       14.11       11.77      2.62 o
  -9  -4   9        2.85        5.51      2.20 o
  -8  -4   9       17.52       13.57      1.83 o
  -7  -4   9       66.86       65.70      2.43 o
  -6  -4   9        2.49       -0.73      2.17 o
  -5  -4   9        0.00        2.98      2.21 o
  -4  -4   9        1.27        5.41      2.27 o
  -3  -4   9       26.13       30.23      2.44 o
  -2  -4   9      121.97      121.94      4.60 o
  -1  -4   9      163.82      125.96      5.57 o
   0  -4   9       34.84       30.25      2.23 o
   1  -4   9       91.66      103.34      2.99 o
   2  -4   9      289.18      311.84     12.67 o
   3  -4   9       76.75       81.87      3.71 o
   4  -4   9        2.81        2.83      2.56 o
   5  -4   9        0.70        1.28      2.21 o
   6  -4   9       25.13       27.98      2.83 o
   7  -4   9        4.34        4.79      2.75 o
   8  -4   9       44.05       38.78      3.00 o
   9  -4   9        0.18        1.97      2.98 o
  -9  -3   9        1.32        3.84      2.23 o
  -8  -3   9       11.23       11.41      2.49 o
  -7  -3   9        4.03        3.39      1.77 o
  -6  -3   9        1.19        3.15      1.94 o
  -5  -3   9        0.91        3.68      1.90 o
  -4  -3   9       11.81       10.37      2.11 o
  -3  -3   9      148.58      144.31      7.42 o
  -2  -3   9      198.02      188.10      8.26 o
  -1  -3   9        1.14        1.59      2.03 o
   0  -3   9      246.13      255.03      8.31 o
   1  -3   9      542.22      515.17     23.13 o
   2  -3   9      561.30      589.17     32.49 o
   3  -3   9        9.96       12.46      2.68 o
   4  -3   9       74.64       78.90      4.21 o
   5  -3   9       82.50       74.26      2.71 o
   6  -3   9       17.15       19.76      2.82 o
   7  -3   9       37.35       33.23      2.57 o
   8  -3   9        1.28        1.40      2.93 o
   9  -3   9        2.00        0.27      3.75 o
 -10  -2   9        1.93        5.28      2.39 o
  -9  -2   9        0.15        1.97      1.93 o
  -8  -2   9        2.93        3.78      1.78 o
  -7  -2   9        0.07        3.63      1.77 o
  -6  -2   9       15.45       14.97      1.77 o
  -5  -2   9       79.67       74.24      2.45 o
  -4  -2   9       33.81       34.27      1.99 o
  -3  -2   9      982.02     1006.34     52.48 o
  -2  -2   9        0.27        0.05      2.36 o
  -1  -2   9     2198.36     2316.46     98.56 o
   0  -2   9      263.14      250.59     12.26 o
   1  -2   9      159.80      164.32      6.71 o
   2  -2   9      217.06      212.72      7.56 o
   3  -2   9        2.94        4.73      3.11 o
   4  -2   9       31.36       31.83      3.15 o
   5  -2   9       89.06       86.76      6.84 o
   6  -2   9      656.95      679.04     56.27 o
   7  -2   9       13.52       18.64      2.57 o
   8  -2   9        3.69        1.87      2.77 o
   9  -2   9        2.60        5.29      3.09 o
 -10  -1   9        1.88        3.79      2.09 o
  -9  -1   9        0.39        1.73      2.25 o
  -8  -1   9       17.73       14.08      2.04 o
  -7  -1   9       84.79       80.65      4.04 o
  -6  -1   9      284.17      300.38      9.23 o
  -5  -1   9      176.21      182.00      5.42 o
  -4  -1   9      260.60      231.83      8.21 o
  -3  -1   9       10.05        7.12      1.97 o
  -2  -1   9       86.77      102.13      3.26 o
  -1  -1   9       48.74       47.61      2.59 o
   0  -1   9      246.01      257.17      5.23 o
   1  -1   9       80.63       83.78      4.97 o
   3  -1   9      374.15      361.09     21.75 o
   4  -1   9        0.85        4.34      2.58 o
   5  -1   9      204.83      211.73     12.90 o
   6  -1   9        4.23        7.22      2.44 o
   7  -1   9       37.71       37.22      4.16 o
   8  -1   9        2.85        3.07      2.45 o
   9  -1   9        2.71        1.87      2.64 o
 -10   0   9        0.10        1.00      1.96 o
  -9   0   9       61.81       63.43      2.47 o
  -8   0   9       32.05       35.13      1.96 o
  -7   0   9        0.21       -1.67      1.85 o
  -6   0   9     1186.78     1199.97     42.76 o
  -5   0   9       46.91       38.74      2.14 o
  -4   0   9      244.40      222.77      6.23 o
  -3   0   9      474.70      535.70     15.93 o
  -2   0   9      420.50      401.31     14.06 o
  -1   0   9       31.01       42.34      2.50 o
   0   0   9      295.72      312.08     14.62 o
   1   0   9       25.84       24.00      4.78 o
   2   0   9        3.27        4.99      6.23 o
   3   0   9       79.56       75.11      2.95 o
   4   0   9        2.02        3.66      2.89 o
   5   0   9       13.38       11.74      3.57 o
   6   0   9      109.14       99.21      4.52 o
   7   0   9        4.80        6.23      2.36 o
   8   0   9        0.90        0.51      2.90 o
   9   0   9        0.57        1.82      2.56 o
 -10   1   9       17.57       22.51      2.60 o
  -9   1   9        0.00        3.27      2.70 o
  -8   1   9        1.75        6.19      2.13 o
  -7   1   9      688.60      699.97     25.51 o
  -6   1   9      531.21      506.50     20.33 o
  -5   1   9        2.76        0.03      1.85 o
  -4   1   9      507.17      458.98      9.66 o
  -3   1   9      381.33      405.48      4.40 o
  -2   1   9      254.54      281.79      3.39 o
  -1   1   9       54.91       52.45      6.35 o
   0   1   9      288.72      305.26      8.15 o
   1   1   9       28.40       28.07      4.97 o
   2   1   9      260.51      264.56     13.26 o
   3   1   9       18.31       19.11      2.55 o
   4   1   9        6.50        8.92      2.49 o
   5   1   9      152.58      153.79      4.18 o
   6   1   9       57.83       68.60      3.18 o
   7   1   9        2.68        5.07      2.33 o
   8   1   9        2.21        5.10      2.44 o
   9   1   9        0.16       -1.60      3.07 o
 -10   2   9        1.20        3.27      2.26 o
  -9   2   9       12.36       13.27      1.85 o
  -8   2   9        7.68        7.51      2.15 o
  -7   2   9       28.36       27.73      1.88 o
  -6   2   9       19.03       15.77      2.14 o
  -5   2   9      133.36      150.25      2.67 o
  -4   2   9       39.44       36.09      1.91 o
  -3   2   9       75.61       67.74      2.60 o
  -2   2   9       78.05       88.51      5.75 o
  -1   2   9     1131.31     1183.52     24.84 o
   0   2   9        0.98        0.92      3.23 o
   1   2   9      169.46      179.13      5.84 o
   2   2   9        3.65        5.07      2.73 o
   3   2   9        0.32        0.32      2.40 o
   4   2   9       28.98       28.03      3.06 o
   5   2   9       27.57       29.06      3.03 o
   6   2   9        1.06        0.71      2.09 o
   7   2   9        0.03        1.82      2.82 o
   8   2   9        2.22        1.19      2.33 o
 -10   3   9        2.10       -0.38      2.27 o
  -9   3   9       18.39       19.85      2.06 o
  -8   3   9       25.71       24.41      2.26 o
  -7   3   9        2.79        4.32      1.78 o
  -6   3   9        0.71        3.06      1.88 o
  -5   3   9       58.24       56.86      2.16 o
  -4   3   9       11.64       10.79      2.68 o
  -3   3   9        2.17        4.96      2.01 o
  -2   3   9       54.06       62.24      2.63 o
  -1   3   9        3.73        2.58      2.23 o
   0   3   9       24.80       23.42      2.37 o
   1   3   9        1.94        7.93      2.61 o
   2   3   9        5.78        8.17      2.71 o
   3   3   9        3.18        6.00      2.57 o
   4   3   9        1.34        2.01      2.73 o
   5   3   9        2.68        5.57      2.83 o
   6   3   9        2.97        1.30      2.45 o
   7   3   9        7.43        6.95      2.55 o
   8   3   9        0.59        3.09      3.13 o
 -10   4   9       11.08        7.44      2.17 o
  -9   4   9       16.99       18.95      2.24 o
  -8   4   9        0.50        1.06      1.76 o
  -7   4   9       61.72       61.09      2.29 o
  -6   4   9       60.31       59.46      2.83 o
  -5   4   9       36.45       33.74      2.26 o
  -4   4   9        0.10       -0.32      1.84 o
  -3   4   9      300.51      311.66      4.08 o
  -2   4   9       81.47       85.31      2.58 o
  -1   4   9      181.82      165.17     28.84 o
   0   4   9       38.11       45.18      2.19 o
   1   4   9       39.00       37.44      2.44 o
   2   4   9        9.71       13.13      2.49 o
   3   4   9        0.08        1.95      2.01 o
   4   4   9        0.67        0.70      2.67 o
   5   4   9        4.26        6.86      2.76 o
   6   4   9       18.15       20.46      2.99 o
   7   4   9        0.30        3.23      2.64 o
 -10   5   9        0.11       -0.27      3.06 o
  -9   5   9        0.02       -0.12      1.98 o
  -8   5   9       11.13       13.01      2.21 o
  -7   5   9        3.37        0.67      2.05 o
  -6   5   9       35.41       37.78      2.23 o
  -5   5   9        9.50        9.58      2.25 o
  -4   5   9        5.32        6.93      2.28 o
  -3   5   9       28.87       26.25      2.40 o
  -2   5   9       22.16       24.12      2.16 o
  -1   5   9      203.50      187.48     14.33 o
   0   5   9        0.35       -1.46      1.98 o
   1   5   9      227.10      213.28      6.32 o
   2   5   9        8.63       11.02      2.77 o
   3   5   9        2.52        2.29      2.69 o
   4   5   9        0.03        2.57      2.45 o
   5   5   9        4.66        5.25      2.54 o
   6   5   9        2.48       -0.16      2.72 o
  -9   6   9        2.40        3.74      2.52 o
  -8   6   9        0.00        3.64      2.45 o
  -7   6   9        1.40        2.04      1.95 o
  -6   6   9        0.49        1.67      2.44 o
  -5   6   9       20.92       20.85      2.38 o
  -4   6   9        2.72        3.47      1.99 o
  -3   6   9      721.22      703.58     24.58 o
  -2   6   9       98.73       93.83      4.34 o
  -1   6   9        0.17        3.04      2.33 o
   0   6   9        2.83        4.13      2.30 o
   1   6   9        5.73        7.81      2.72 o
   2   6   9        6.03        2.15      2.17 o
   3   6   9        3.32        3.75      2.01 o
   4   6   9        0.01        0.85      2.50 o
   5   6   9        0.21        3.61      2.58 o
  -9   7   9        5.93        6.75      2.74 o
  -8   7   9        1.07        0.66      2.15 o
  -7   7   9        9.38       12.27      2.60 o
  -6   7   9       13.29       16.55      2.49 o
  -5   7   9        0.51       -0.62      2.41 o
  -4   7   9        1.04        0.37      2.41 o
  -3   7   9      108.01      108.38      2.42 o
  -2   7   9       60.14       60.10      2.94 o
  -1   7   9       13.17       14.76      1.98 o
   0   7   9        0.91        1.88      2.07 o
   1   7   9        5.38        1.63      3.15 o
   2   7   9        2.89        3.01      2.18 o
   3   7   9        0.29        1.13      2.27 o
   4   7   9        0.08        0.01      2.59 o
  -8   8   9        0.04        0.52      2.59 o
  -7   8   9       12.03       12.88      2.40 o
  -6   8   9        1.69        2.68      3.18 o
  -5   8   9        0.07        1.54      2.27 o
  -4   8   9        1.21        3.49      2.75 o
  -3   8   9        9.78       11.04      2.69 o
  -2   8   9        0.88        1.49      2.95 o
  -1   8   9       12.45       10.81      2.34 o
   0   8   9        5.53        4.65      2.43 o
   1   8   9        5.91        4.07      2.53 o
   2   8   9        0.12       -0.39      2.45 o
   3   8   9        2.05        0.43      3.15 o
  -6   9   9        0.81        0.62      3.13 o
  -5   9   9        0.16        3.64      2.98 o
  -4   9   9        1.75        3.20      3.56 o
  -3   9   9        8.11        8.27      2.92 o
  -2   9   9        0.38        0.37      2.98 o
  -1   9   9        0.28        2.37      2.75 o
   0   9   9        0.50        0.72      2.90 o
   1   9   9        0.09        1.51      2.41 o
  -2 -10  10        0.90       -0.56      2.26 o
  -1 -10  10        0.73        2.83      2.25 o
   0 -10  10        0.21       -0.24      2.67 o
   1 -10  10       34.60       41.80      3.62 o
   2 -10  10        0.04        0.63      3.70 o
   3 -10  10        0.05        1.04      2.99 o
   4 -10  10        0.30        4.36      5.34 o
   5 -10  10        0.06       -2.05      3.13 o
  -4  -9  10        5.20        2.85      2.24 o
  -3  -9  10        4.56        7.28      2.34 o
  -2  -9  10       12.11       15.65      2.32 o
  -1  -9  10       25.76       26.70      2.45 o
   0  -9  10        8.18        5.17      2.46 o
   1  -9  10        7.32        9.18      2.57 o
   2  -9  10        1.92        1.73      2.89 o
   3  -9  10        4.36        5.50      2.20 o
   4  -9  10        0.03        0.51      2.61 o
   5  -9  10        6.07        6.14      2.84 o
   6  -9  10        1.92        0.58      2.50 o
  -5  -8  10       18.08       18.08      2.29 o
  -4  -8  10        3.34        0.54      2.15 o
  -3  -8  10        5.29        5.13      2.50 o
  -2  -8  10       11.38       10.94      2.18 o
  -1  -8  10       13.80       15.69      2.16 o
   0  -8  10      163.51      166.22      4.46 o
   1  -8  10       34.74       39.41      2.81 o
   2  -8  10        0.48        1.85      2.69 o
   3  -8  10       51.35       51.66      2.35 o
   4  -8  10       65.76       55.37      2.59 o
   5  -8  10        5.83        4.42      2.50 o
   6  -8  10        0.11        2.18      2.60 o
   7  -8  10        7.57        9.39      2.81 o
  -6  -7  10        0.65        1.46      2.10 o
  -5  -7  10        0.08        2.80      2.01 o
  -4  -7  10       41.28       39.87      3.50 o
  -3  -7  10        0.43        3.00      2.40 o
  -2  -7  10        0.02        3.75      2.20 o
  -1  -7  10      395.07      422.72     14.99 o
   0  -7  10      913.67      960.36     37.84 o
   1  -7  10        3.20        5.68      2.69 o
   2  -7  10      211.90      220.25      8.09 o
   3  -7  10        1.13        3.94      2.33 o
   4  -7  10       84.36       90.69      2.93 o
   5  -7  10        0.01       -0.77      2.29 o
   6  -7  10        5.79        6.72      2.42 o
   7  -7  10        0.85        1.53      2.46 o
   8  -7  10        3.08        0.34      2.67 o
  -7  -6  10        5.26        4.64      2.66 o
  -6  -6  10        0.81        1.81      2.11 o
  -5  -6  10      138.59      130.80      8.82 o
  -4  -6  10        1.71        1.08      2.01 o
  -3  -6  10       13.71       14.34      2.00 o
  -2  -6  10       18.44       19.14      1.82 o
  -1  -6  10       92.38      103.71      3.87 o
   0  -6  10       74.42       84.54      2.63 o
   1  -6  10     1363.58     1380.05     58.09 o
   2  -6  10       57.90       57.92      2.89 o
   3  -6  10       12.98       13.86      2.59 o
   4  -6  10       38.26       36.98      2.43 o
   5  -6  10       22.46       20.78      2.31 o
   6  -6  10        0.15        1.86      2.35 o
   7  -6  10        3.37        3.00      2.47 o
   8  -6  10        4.22        5.95      3.00 o
   9  -6  10        0.63        0.90      2.70 o
  -8  -5  10        0.80        1.34      1.95 o
  -7  -5  10        0.29        0.37      2.47 o
  -6  -5  10       13.10       12.34      3.21 o
  -5  -5  10       53.21       45.98      2.12 o
  -4  -5  10        1.79        6.69      2.14 o
  -3  -5  10        8.92        8.14      2.14 o
  -2  -5  10        4.75        4.54      2.13 o
  -1  -5  10      178.99      178.02     13.05 o
   0  -5  10      651.40      647.65     26.32 o
   1  -5  10      218.22      206.03      7.83 o
   2  -5  10       25.15       22.01      2.79 o
   3  -5  10       49.54       56.08      3.13 o
   4  -5  10        0.18        3.53      2.19 o
   5  -5  10        0.40       -0.26      2.27 o
   6  -5  10        6.68        3.95      2.64 o
   7  -5  10        0.48        0.53      2.64 o
   8  -5  10        0.02        0.92      2.90 o
   9  -5  10        0.20       -1.33      2.63 o
  -9  -4  10        1.39        3.49      2.74 o
  -8  -4  10       34.79       30.86      2.10 o
  -7  -4  10       11.70        9.82      2.07 o
  -6  -4  10        0.01        2.10      2.46 o
  -5  -4  10       61.58       58.14      2.21 o
  -4  -4  10       11.15       10.44      2.21 o
  -3  -4  10       15.06       14.14      2.25 o
  -2  -4  10        7.74        4.83      2.31 o
  -1  -4  10       96.14       99.70      3.76 o
   0  -4  10      144.64      140.77      2.95 o
   1  -4  10      141.56      152.81      7.11 o
   2  -4  10        3.49        0.85      2.60 o
   3  -4  10       52.18       54.50      2.91 o
   4  -4  10        9.87        9.43      2.00 o
   5  -4  10       20.74       21.86      2.69 o
   6  -4  10        5.97        8.43      2.67 o
   7  -4  10        0.07        3.58      2.74 o
   8  -4  10       18.09       19.10      3.44 o
   9  -4  10        0.00        0.12      3.00 o
  -9  -3  10        3.80        3.77      1.97 o
  -8  -3  10        0.06        4.55      2.18 o
  -7  -3  10        3.59        3.18      1.91 o
  -6  -3  10       20.15       20.53      2.19 o
  -5  -3  10        7.17       10.33      2.60 o
  -4  -3  10        0.40        3.33      2.15 o
  -3  -3  10       26.97       30.65      2.21 o
  -2  -3  10      450.15      422.39     42.60 o
  -1  -3  10      287.05      269.43     13.49 o
   0  -3  10       40.70       44.73      3.14 o
   1  -3  10       24.58       33.31      3.12 o
   2  -3  10       52.14       58.80      3.21 o
   3  -3  10      115.64      107.65      6.36 o
   4  -3  10       48.52       44.96      2.92 o
   5  -3  10        0.02        0.69      2.25 o
   6  -3  10       13.29       13.25      2.85 o
   7  -3  10       91.85       80.26      3.36 o
   8  -3  10        0.77        3.41      2.87 o
   9  -3  10        0.01        0.15      2.64 o
 -10  -2  10        5.30        6.07      2.75 o
  -9  -2  10        0.16        0.41      1.99 o
  -8  -2  10        2.27        5.19      2.14 o
  -7  -2  10        0.06       -1.41      2.23 o
  -6  -2  10        3.08        3.67      2.04 o
  -5  -2  10      212.43      205.74      4.04 o
  -4  -2  10       15.37       17.33      2.04 o
  -3  -2  10        9.32        4.89      1.79 o
  -2  -2  10        3.01        1.11      2.12 o
  -1  -2  10      325.03      348.10     17.00 o
   0  -2  10       45.00       52.26      4.96 o
   1  -2  10      468.64      514.86     24.09 o
   2  -2  10        5.57        6.55      3.63 o
   3  -2  10      155.49      170.21      5.46 o
   4  -2  10       12.47       10.23      3.03 o
   5  -2  10        0.03        1.15      2.77 o
   6  -2  10       62.01       60.63      7.64 o
   7  -2  10       11.43       11.78      2.92 o
   8  -2  10       12.99       14.61      2.62 o
   9  -2  10        1.07        2.63      2.65 o
 -10  -1  10        3.12        2.29      1.99 o
  -9  -1  10       56.37       54.25      2.44 o
  -8  -1  10       17.58       14.76      1.85 o
  -7  -1  10      683.99      699.75     24.66 o
  -6  -1  10      284.97      287.29     12.02 o
  -5  -1  10       72.01       66.37      4.20 o
  -4  -1  10      273.65      261.64      6.98 o
  -3  -1  10      411.89      404.95     14.94 o
  -2  -1  10       34.04       42.30      2.39 o
  -1  -1  10      373.14      364.59     12.33 o
   0  -1  10        2.52        2.31      2.74 o
   1  -1  10        1.76        2.06      3.14 o
   3  -1  10       61.38       58.61      3.71 o
   4  -1  10      177.28      186.72      8.17 o
   5  -1  10        3.12        3.32      2.89 o
   6  -1  10       15.20       15.51      2.66 o
   7  -1  10        7.55       10.29      2.45 o
   8  -1  10        2.49        2.63      2.95 o
   9  -1  10       25.66       25.20      3.31 o
 -10   0  10        0.20        3.39      2.15 o
  -9   0  10       14.73       14.74      2.01 o
  -8   0  10      363.23      368.72     19.05 o
  -7   0  10      282.03      297.32     11.94 o
  -6   0  10      174.65      181.98      7.20 o
  -5   0  10      179.01      176.92      6.65 o
  -4   0  10       54.41       53.55      2.07 o
  -3   0  10       28.02       26.55      2.25 o
  -2   0  10      976.63     1000.27     33.67 o
  -1   0  10      457.74      449.67     15.49 o
   0   0  10        0.01        1.42      2.60 o
   1   0  10      110.10      111.87      5.02 o
   3   0  10        0.25        2.95      3.05 o
   4   0  10      111.16      109.06      4.02 o
   5   0  10      130.26      144.07      5.71 o
   6   0  10       14.95       16.70      2.68 o
   7   0  10       49.17       52.03      3.05 o
   8   0  10       61.60       46.97      7.61 o
   9   0  10        0.74       -0.07      3.16 o
 -10   1  10       56.46       55.99      2.51 o
  -9   1  10       19.70       15.02      1.91 o
  -8   1  10       20.53       20.81      3.25 o
  -7   1  10       27.47       26.39      1.78 o
  -6   1  10      791.28      780.66     22.72 o
  -5   1  10      365.57      346.19      8.78 o
  -4   1  10        5.08        2.62      2.06 o
  -3   1  10       31.83       38.14      2.27 o
  -2   1  10      357.19      381.73      6.32 o
  -1   1  10        1.38        1.45      2.08 o
   0   1  10       61.30       66.42      3.53 o
   1   1  10      299.82      331.88     15.16 o
   2   1  10        0.98        5.20      3.14 o
   3   1  10       13.58       14.71      2.94 o
   4   1  10        0.05       -0.38      2.38 o
   5   1  10       35.46       39.53      2.58 o
   6   1  10        1.55        1.50      2.35 o
   7   1  10        6.77        5.47      2.92 o
   8   1  10        3.11        3.80      2.63 o
 -10   2  10       14.89       18.81      2.67 o
  -9   2  10        5.56        7.15      1.97 o
  -8   2  10       42.82       41.30      2.06 o
  -7   2  10       54.68       53.96      2.54 o
  -6   2  10       21.38       25.43      2.27 o
  -5   2  10      159.63      162.17      4.04 o
  -4   2  10        2.14        4.28      2.31 o
  -3   2  10       45.99       45.35      2.45 o
  -2   2  10       50.40       47.22      2.21 o
  -1   2  10     1492.07     1586.23     37.64 o
   0   2  10      457.97      453.57     13.75 o
   1   2  10        0.58        0.42      3.93 o
   2   2  10      183.76      188.54      9.09 o
   3   2  10       22.75       23.79      3.10 o
   4   2  10        1.25        4.94      2.76 o
   5   2  10        3.53        2.80      2.37 o
   6   2  10       11.16       17.02      2.91 o
   7   2  10        2.01        0.93      2.95 o
   8   2  10        0.60        1.86      3.03 o
 -10   3  10        0.14        1.58      2.26 o
  -9   3  10        4.86        4.94      2.23 o
  -8   3  10       31.57       29.88      2.26 o
  -7   3  10       32.86       32.81      2.28 o
  -6   3  10       25.06       24.69      2.34 o
  -5   3  10       84.70       87.73      2.42 o
  -4   3  10        0.66        0.24      1.91 o
  -3   3  10        0.40        3.30      1.98 o
  -2   3  10       33.99       41.94      2.69 o
  -1   3  10      139.21      130.74      4.41 o
   0   3  10       42.82       41.23      2.43 o
   1   3  10       14.16       14.20      2.31 o
   2   3  10       18.27       21.08      2.85 o
   3   3  10        2.14        1.26      2.34 o
   4   3  10        4.96        8.99      2.76 o
   5   3  10        2.47        1.03      2.81 o
   6   3  10        0.97        0.19      2.83 o
   7   3  10        0.40        0.52      3.05 o
 -10   4  10        0.28       -0.38      2.38 o
  -9   4  10       16.31       13.29      2.30 o
  -8   4  10       16.81       21.18      2.43 o
  -7   4  10       19.17       19.29      2.34 o
  -6   4  10        4.76        7.60      2.66 o
  -5   4  10        4.87        3.68      2.09 o
  -4   4  10        6.47        5.53      1.86 o
  -3   4  10        5.77        6.36      2.27 o
  -2   4  10      195.14      216.21      7.26 o
  -1   4  10        0.16        3.80      2.52 o
   0   4  10       20.71       19.70      2.27 o
   1   4  10        8.74        7.41      2.65 o
   2   4  10        0.00       -0.10      2.28 o
   3   4  10        5.55        9.13      2.27 o
   4   4  10       18.60       17.71      2.50 o
   5   4  10        1.15       -0.59      2.44 o
   6   4  10        7.17        4.68      2.55 o
   7   4  10        2.21        2.12      3.17 o
 -10   5  10        0.77        3.13      2.35 o
  -9   5  10        0.42        0.81      2.56 o
  -8   5  10        6.30        4.56      2.16 o
  -7   5  10        0.32        0.99      2.32 o
  -6   5  10        4.02        2.80      1.95 o
  -5   5  10       44.33       43.86      2.20 o
  -4   5  10        0.06       -2.21      2.21 o
  -3   5  10        9.55       10.09      2.53 o
  -2   5  10       62.80       59.07      2.46 o
  -1   5  10      278.41      306.66      8.40 o
   0   5  10        0.12        3.22      2.23 o
   1   5  10       25.62       28.01      2.79 o
   2   5  10        5.55        8.05      2.40 o
   3   5  10        0.27        1.31      2.77 o
   4   5  10        1.67        1.56      2.39 o
   5   5  10        6.51        7.38      3.06 o
   6   5  10        0.06        1.98      3.00 o
  -9   6  10        0.50        0.28      2.28 o
  -8   6  10        0.05        1.82      2.21 o
  -7   6  10        0.02        1.83      2.22 o
  -6   6  10        2.86        6.22      2.40 o
  -5   6  10       30.40       25.44      2.16 o
  -4   6  10        3.30        4.20      2.76 o
  -3   6  10        1.56        5.44      2.35 o
  -2   6  10       82.22       84.82      2.46 o
  -1   6  10      255.95      224.29     31.71 o
   0   6  10       38.11       33.96      2.04 o
   1   6  10       23.81       27.13      2.40 o
   2   6  10       43.48       41.30      2.43 o
   3   6  10        8.79        7.18      2.50 o
   4   6  10        6.59        4.61      2.88 o
   5   6  10        6.04        4.81      3.10 o
  -9   7  10        5.19        3.45      3.07 o
  -8   7  10       16.53       14.99      2.56 o
  -7   7  10        1.29        2.55      2.63 o
  -6   7  10       20.40       27.22      2.52 o
  -5   7  10        8.92        9.38      2.89 o
  -4   7  10        0.49        2.79      2.35 o
  -3   7  10        2.77        4.33      2.52 o
  -2   7  10       11.15       14.14      2.88 o
  -1   7  10        8.99        8.08      2.40 o
   0   7  10       15.06       12.99      2.20 o
   1   7  10       17.19       15.11      2.21 o
   2   7  10       22.36       17.16      2.97 o
   3   7  10        3.79        3.62      2.33 o
   4   7  10        5.32        3.34      2.69 o
  -7   8  10        3.68        6.36      2.89 o
  -6   8  10        0.78        1.62      2.37 o
  -5   8  10        0.84        0.75      2.77 o
  -4   8  10       16.52       12.79      2.15 o
  -3   8  10        1.73       -0.75      2.54 o
  -2   8  10       23.33       20.22      2.28 o
  -1   8  10       12.29        9.41      2.49 o
   0   8  10       22.29       14.73      2.30 o
   1   8  10        3.81        4.63      2.51 o
   2   8  10        0.14        2.77      2.30 o
  -6   9  10        0.98        0.99      3.08 o
  -5   9  10        8.09       10.09      2.78 o
  -4   9  10        1.30        2.85      2.63 o
  -3   9  10        0.00        0.59      2.78 o
  -2   9  10        2.55        1.82      2.53 o
  -1   9  10       19.14       16.63      2.62 o
   0   9  10        0.48        0.94      2.41 o
  -1 -10  11        4.52        4.66      2.85 o
   0 -10  11        1.61        3.77      3.25 o
   1 -10  11        0.06        3.00      2.78 o
   2 -10  11        4.46        7.67      3.07 o
   3 -10  11       33.65       34.50      3.52 o
   4 -10  11        0.22        2.99      3.01 o
  -4  -9  11       10.49       17.11      5.95 o
  -3  -9  11        8.66        7.62      2.13 o
  -2  -9  11        0.38        2.05      2.19 o
  -1  -9  11        4.92        4.09      2.53 o
   0  -9  11        4.88        6.28      2.66 o
   1  -9  11        2.15        3.52      2.56 o
   2  -9  11        0.78        1.11      2.52 o
   3  -9  11        7.82        8.09      2.41 o
   4  -9  11       10.60        7.17      2.31 o
   5  -9  11        1.02        2.04      2.82 o
   6  -9  11        0.19        3.29      2.76 o
  -5  -8  11        3.17        6.76      2.24 o
  -4  -8  11        2.86        4.99      2.32 o
  -3  -8  11        1.91        5.30      2.23 o
  -2  -8  11        8.58        7.72      2.58 o
  -1  -8  11       16.16       19.76      2.42 o
   0  -8  11       19.16       20.42      2.45 o
   1  -8  11        2.48        8.31      2.30 o
   2  -8  11        6.97        9.48      2.70 o
   3  -8  11        1.04        2.94      2.18 o
   4  -8  11        1.20       -0.89      2.54 o
   5  -8  11        0.05        0.24      2.42 o
   6  -8  11        0.92        3.07      2.24 o
   7  -8  11        0.36        1.12      2.43 o
  -6  -7  11        1.23        0.72      2.00 o
  -5  -7  11        6.54       11.41      2.33 o
  -4  -7  11       57.23       51.93      2.22 o
  -3  -7  11        2.72        3.10      2.40 o
  -2  -7  11       61.73       60.99      2.31 o
  -1  -7  11       80.50       86.26      3.89 o
   0  -7  11        2.62        3.04      2.33 o
   1  -7  11       10.19       10.94      2.76 o
   2  -7  11       35.67       35.55      2.59 o
   3  -7  11      229.03      215.40      8.51 o
   4  -7  11      139.80      137.15      4.38 o
   5  -7  11        1.20        3.69      2.35 o
   6  -7  11        4.63        6.25      2.43 o
   7  -7  11        0.08       -1.39      2.50 o
   8  -7  11        1.20        3.16      2.68 o
  -7  -6  11        2.01       -1.02      2.09 o
  -6  -6  11        0.02        0.08      2.51 o
  -5  -6  11       34.88       29.48      3.35 o
  -4  -6  11       36.89       38.21      2.35 o
  -3  -6  11       12.16       15.13      2.18 o
  -2  -6  11       74.15       71.23      2.53 o
  -1  -6  11      417.91      408.93     18.82 o
   0  -6  11        5.27        6.15      2.09 o
   1  -6  11      610.35      628.14     25.73 o
   2  -6  11       36.20       40.58      2.83 o
   3  -6  11        4.07        1.67      2.25 o
   4  -6  11        0.49        2.78      2.21 o
   5  -6  11       10.35       11.40      2.35 o
   6  -6  11        3.33        5.04      2.34 o
   7  -6  11        1.09        2.03      2.44 o
   8  -6  11        0.77        1.05      2.97 o
  -8  -5  11        0.18        3.49      2.22 o
  -7  -5  11        7.40        7.74      2.58 o
  -6  -5  11       13.78       15.14      3.07 o
  -5  -5  11       27.69       26.59      2.11 o
  -4  -5  11       26.18       22.00      2.11 o
  -3  -5  11       62.25       70.84      3.11 o
  -2  -5  11       86.26       92.96      5.03 o
  -1  -5  11      455.71      450.02     14.68 o
   0  -5  11      106.71      105.74      2.55 o
   1  -5  11      451.40      442.27     17.27 o
   2  -5  11       14.73       13.47      2.81 o
   3  -5  11        0.20        0.55      2.59 o
   4  -5  11       43.10       41.24      2.34 o
   5  -5  11        9.20       10.59      2.28 o
   6  -5  11        4.59        7.54      2.71 o
   7  -5  11        5.96        5.19      2.85 o
   8  -5  11        7.72        8.40      2.99 o
   9  -5  11        0.01        1.15      2.70 o
  -9  -4  11        1.37        2.08      2.66 o
  -8  -4  11        0.00        5.48      2.34 o
  -7  -4  11        2.16        4.53      2.14 o
  -6  -4  11       68.29       68.05      4.18 o
  -5  -4  11        2.40        2.91      2.20 o
  -4  -4  11      123.37      114.22      6.60 o
  -3  -4  11        0.26        3.29      2.25 o
  -2  -4  11       53.90       54.05      2.91 o
  -1  -4  11        3.35       10.01      2.00 o
   0  -4  11        0.00        1.57      2.27 o
   1  -4  11       11.58       12.80      2.30 o
   2  -4  11       44.57       46.99      2.86 o
   3  -4  11       97.39       94.82      4.07 o
   4  -4  11       18.39       20.35      2.22 o
   5  -4  11       17.90       16.51      2.35 o
   6  -4  11        5.47        6.10      2.86 o
   7  -4  11        2.24        5.14      2.90 o
   8  -4  11        1.50        1.75      2.95 o
   9  -4  11        0.07        0.41      2.63 o
  -9  -3  11        8.94        9.92      2.12 o
  -8  -3  11        1.70        3.44      2.42 o
  -7  -3  11        0.32        1.09      2.23 o
  -6  -3  11       68.00       67.51      2.67 o
  -5  -3  11      137.31      146.21      4.98 o
  -4  -3  11        9.14        6.90      2.62 o
  -3  -3  11        5.62        5.86      1.87 o
  -2  -3  11        1.33        1.96      1.93 o
  -1  -3  11        1.00        0.76      1.88 o
   0  -3  11      637.25      624.57     23.39 o
   1  -3  11      299.88      277.61     13.74 o
   2  -3  11      119.71      116.44      4.24 o
   3  -3  11      157.34      168.16      7.31 o
   4  -3  11      213.47      202.80      7.35 o
   5  -3  11       24.56       23.23      3.13 o
   6  -3  11        3.61        3.41      2.65 o
   7  -3  11        0.08        1.68      2.83 o
   8  -3  11        2.02        4.04      2.55 o
   9  -3  11        2.19        3.66      3.21 o
  -9  -2  11        2.14        6.81      2.34 o
  -8  -2  11        6.39        6.33      3.67 o
  -7  -2  11       39.79       41.18      3.73 o
  -6  -2  11      127.34      122.42      3.43 o
  -5  -2  11      256.59      246.43      7.41 o
  -4  -2  11        8.71        3.91      2.23 o
  -3  -2  11       78.38       78.11      2.62 o
  -2  -2  11        3.60        4.99      1.97 o
  -1  -2  11      148.29      163.70      7.02 o
   0  -2  11       80.11       75.42      4.82 o
   1  -2  11      569.63      604.12     89.81 o
   2  -2  11      204.16      230.21      5.53 o
   3  -2  11       11.13       11.94      2.73 o
   4  -2  11        4.64        5.10      2.46 o
   5  -2  11        3.03        4.39      2.84 o
   6  -2  11        3.31        2.59      2.86 o
   7  -2  11        1.25        5.93      3.54 o
   8  -2  11        5.65        7.90      3.01 o
   9  -2  11        0.02        1.45      3.22 o
 -10  -1  11        1.14       -0.81      1.97 o
  -9  -1  11       19.85       16.75      1.83 o
  -8  -1  11        0.00        0.79      1.98 o
  -7  -1  11       43.76       42.41      2.55 o
  -6  -1  11      515.83      516.76     23.81 o
  -5  -1  11       29.48       24.65      2.09 o
  -4  -1  11        5.04        6.87      2.43 o
  -3  -1  11       79.63       71.53      3.13 o
  -2  -1  11       16.43       19.07      2.00 o
  -1  -1  11       32.28       36.56      2.61 o
   0  -1  11       82.58       82.64      3.86 o
   1  -1  11       84.95       89.73      3.70 o
   2  -1  11        6.43        9.47      4.03 o
   3  -1  11        0.58        0.05      4.17 o
   4  -1  11       24.54       26.80      3.06 o
   5  -1  11       51.06       46.69      3.90 o
   6  -1  11       26.51       29.81      3.10 o
   7  -1  11      123.34      124.59      4.22 o
   8  -1  11        7.92        7.82      2.55 o
   9  -1  11        2.38        2.73      3.15 o
 -10   0  11        0.23        0.34      2.35 o
  -9   0  11        0.03        5.20      2.21 o
  -8   0  11       43.79       39.77      2.16 o
  -7   0  11      169.76      168.30     10.99 o
  -6   0  11        4.13        6.59      2.36 o
  -5   0  11      479.71      469.55     18.19 o
  -4   0  11       91.60       83.67      3.42 o
  -3   0  11       28.38       32.04      2.25 o
  -2   0  11      683.79      679.63     24.10 o
  -1   0  11      118.38      119.75      4.61 o
   0   0  11       43.35       44.80      3.02 o
   1   0  11       84.55       87.34      3.75 o
   3   0  11        4.06        5.43      3.18 o
   4   0  11       16.40       19.98      3.25 o
   5   0  11       22.43       25.51      2.62 o
   6   0  11       83.68       97.94      3.37 o
   7   0  11       26.73       33.80      2.71 o
   8   0  11       29.48       21.89      3.22 o
 -10   1  11        9.97        3.73      3.33 o
  -9   1  11        5.05        5.13      2.00 o
  -8   1  11       12.66       11.66      2.16 o
  -7   1  11      273.17      282.08     13.99 o
  -6   1  11      241.02      249.52      8.99 o
  -5   1  11      770.16      763.32     24.43 o
  -4   1  11      242.20      244.49      6.68 o
  -3   1  11      199.42      193.49      2.52 o
  -2   1  11      409.85      405.50      7.66 o
  -1   1  11      187.65      192.09      3.67 o
   0   1  11       68.51       63.46      3.53 o
   1   1  11        4.86        5.86      2.64 o
   2   1  11      540.45      579.98     28.36 o
   3   1  11      100.47      100.52      3.15 o
   4   1  11        0.06       -0.80      3.05 o
   5   1  11       38.19       44.06      3.23 o
   6   1  11       13.20       15.69      2.83 o
   7   1  11       47.40       34.07      6.13 o
   8   1  11        3.36        2.18      2.67 o
 -10   2  11       10.29       12.44      2.19 o
  -9   2  11       16.92       19.93      2.54 o
  -8   2  11        0.40       -1.46      2.02 o
  -7   2  11       28.82       32.53      2.10 o
  -6   2  11      424.24      436.03      8.87 o
  -5   2  11       28.24       29.78      1.98 o
  -4   2  11       81.88       78.41      2.19 o
  -3   2  11      598.10      670.86      8.85 o
  -2   2  11       27.32       29.03      2.14 o
  -1   2  11      110.07      126.25      3.33 o
   0   2  11      265.90      297.25      7.20 o
   1   2  11        0.27        1.72      2.51 o
   2   2  11        3.29        4.21      2.25 o
   3   2  11        1.06        1.70      2.22 o
   4   2  11        9.57        9.18      2.99 o
   5   2  11        5.47        9.63      2.88 o
   6   2  11        0.01       -1.25      2.81 o
   7   2  11        0.32        4.83      2.95 o
   8   2  11        3.43        2.72      3.28 o
 -10   3  11       21.70       19.50      2.23 o
  -9   3  11        6.53        9.87      2.02 o
  -8   3  11        5.33        7.09      1.99 o
  -7   3  11      425.86      438.39     11.71 o
  -6   3  11      154.47      158.76      2.92 o
  -5   3  11       53.49       56.40      2.46 o
  -4   3  11      301.42      320.66      4.40 o
  -3   3  11       72.03       78.01      2.55 o
  -2   3  11        2.39        3.45      2.12 o
  -1   3  11       12.64       11.19      2.67 o
   0   3  11       59.52       59.04      2.94 o
   1   3  11        4.08        6.46      1.84 o
   2   3  11       16.60       18.77      2.79 o
   3   3  11        0.83        1.44      2.72 o
   4   3  11        0.01        0.69      2.40 o
   5   3  11        0.04       -0.79      2.33 o
   6   3  11        6.31        8.23      3.03 o
   7   3  11        0.30       -0.26      2.60 o
 -10   4  11        0.03        2.96      2.16 o
  -9   4  11       15.70       13.08      2.09 o
  -8   4  11        3.28        3.89      2.19 o
  -7   4  11        3.52        5.38      2.12 o
  -6   4  11        4.53        1.92      2.29 o
  -5   4  11       23.64       17.73      2.83 o
  -4   4  11       15.87       17.54      2.07 o
  -3   4  11        1.23       -0.26      2.22 o
  -2   4  11        3.38        2.40      2.60 o
  -1   4  11       47.18       46.46      2.82 o
   0   4  11       33.82       37.10      2.79 o
   1   4  11        3.85        4.38      1.97 o
   2   4  11       23.31       21.38      2.39 o
   3   4  11        2.41       -0.04      2.75 o
   4   4  11        1.72        3.45      2.75 o
   5   4  11        2.36        5.43      2.95 o
   6   4  11        2.63        1.89      2.64 o
   7   4  11        0.10        4.44      4.03 o
 -10   5  11        2.20       -0.54      2.67 o
  -9   5  11        1.46        2.65      2.12 o
  -8   5  11        4.47        6.47      2.47 o
  -7   5  11       17.39       20.49      2.35 o
  -6   5  11        0.27        3.24      2.13 o
  -5   5  11        0.40        2.04      2.21 o
  -4   5  11       12.37       10.00      2.58 o
  -3   5  11        5.99        6.65      2.69 o
  -2   5  11       48.00       52.37      2.73 o
  -1   5  11        0.23       -0.33      3.16 o
   0   5  11      225.40      243.92      7.03 o
   1   5  11       63.41       65.08      2.22 o
   2   5  11        6.34        5.98      2.41 o
   3   5  11        1.92        2.44      2.84 o
   4   5  11        6.22        6.40      2.46 o
   5   5  11        2.51        3.96      2.43 o
   6   5  11        0.75        1.53      2.77 o
  -9   6  11        0.09        3.90      2.44 o
  -8   6  11        0.10        0.70      2.27 o
  -7   6  11       15.70       16.95      2.52 o
  -6   6  11        2.75        1.01      1.87 o
  -5   6  11        0.26       -0.77      2.89 o
  -4   6  11       17.47       18.79      2.80 o
  -3   6  11        0.40        2.30      2.21 o
  -2   6  11        8.70        6.34      2.59 o
  -1   6  11      217.76      240.15      6.77 o
   0   6  11        2.80        6.19      2.06 o
   1   6  11        9.41       14.20      2.41 o
   2   6  11        1.35        3.82      2.72 o
   3   6  11        0.00        1.11      2.90 o
   4   6  11        0.90        0.85      2.60 o
   5   6  11        2.05        3.58      3.10 o
  -8   7  11        3.29        2.24      2.33 o
  -7   7  11        0.12        1.07      2.11 o
  -6   7  11        6.70        6.09      2.86 o
  -5   7  11        5.38        5.84      2.58 o
  -4   7  11       19.80       21.68      2.74 o
  -3   7  11        0.26        1.08      2.46 o
  -2   7  11       30.58       27.40      2.63 o
  -1   7  11      114.58      112.58      2.96 o
   0   7  11       78.16       78.44      2.79 o
   1   7  11       74.45       65.66      3.88 o
   2   7  11        1.49        1.26      2.54 o
   3   7  11        0.13       -0.29      2.63 o
   4   7  11        0.56        1.10      2.85 o
  -7   8  11        6.20        5.99      2.79 o
  -6   8  11        0.49        1.11      2.76 o
  -5   8  11        0.00        0.98      2.60 o
  -4   8  11        2.00        4.44      2.70 o
  -3   8  11       16.16       16.72      2.64 o
  -2   8  11        0.00        1.69      2.09 o
  -1   8  11        3.83        5.35      2.55 o
   0   8  11       12.65        9.54      2.59 o
   1   8  11        0.53        1.56      2.30 o
   2   8  11        0.93        3.42      2.47 o
  -5   9  11        0.33        2.56      3.76 o
  -4   9  11       12.05        7.85      3.33 o
  -3   9  11        1.07        4.04      2.94 o
  -2   9  11        0.64        1.03      2.55 o
  -1   9  11        2.41        4.41      2.85 o
   0   9  11        0.17        0.21      3.87 o
  -1 -10  12        1.10        3.59      2.56 o
   0 -10  12        2.01        5.20      2.89 o
   1 -10  12        0.23        2.84      3.25 o
   2 -10  12        8.89       10.77      2.62 o
   3 -10  12       34.53       36.83      3.31 o
   4 -10  12        0.02        1.96      3.14 o
  -3  -9  12        6.03        6.09      2.71 o
  -2  -9  12        8.82        9.61      2.65 o
  -1  -9  12        3.64        6.87      2.22 o
   0  -9  12        3.37        6.55      2.68 o
   1  -9  12        2.99        6.29      3.01 o
   2  -9  12        0.04       -0.93      2.99 o
   3  -9  12        1.95        3.58      2.44 o
   4  -9  12        0.06        2.64      2.82 o
   5  -9  12        0.06        1.70      2.82 o
   6  -9  12        0.74        2.58      2.60 o
  -5  -8  12        1.24        3.87      2.84 o
  -4  -8  12        2.33        4.74      2.12 o
  -3  -8  12       10.78       15.27      2.55 o
  -2  -8  12        8.06        8.21      2.01 o
  -1  -8  12        1.70        2.86      2.32 o
   0  -8  12        3.59        6.86      2.25 o
   1  -8  12       34.27       33.92      2.87 o
   2  -8  12        2.33        4.02      2.19 o
   3  -8  12        4.83        3.35      2.23 o
   4  -8  12       13.56        8.56      2.25 o
   5  -8  12        4.87        2.29      2.59 o
   6  -8  12        1.17        3.33      2.61 o
   7  -8  12        2.17       -0.65      2.79 o
  -6  -7  12        1.29        6.31      2.67 o
  -5  -7  12        1.56        4.67      1.95 o
  -4  -7  12        1.45        0.33      1.75 o
  -3  -7  12        0.38        1.52      2.18 o
  -2  -7  12       27.80       29.68      2.42 o
  -1  -7  12      105.95      112.14      8.56 o
   0  -7  12       91.62       95.95      3.86 o
   1  -7  12       75.71       77.22      4.74 o
   2  -7  12      185.90      198.79      4.79 o
   3  -7  12       26.41       25.93      2.86 o
   4  -7  12       47.97       56.92      2.61 o
   5  -7  12        2.22        5.65      2.40 o
   6  -7  12       19.00       19.41      2.53 o
   7  -7  12        0.02        1.32      2.56 o
  -7  -6  12        0.24        0.41      2.18 o
  -6  -6  12        2.01        2.80      2.24 o
  -5  -6  12       12.79       16.33      2.05 o
  -4  -6  12        9.98       14.05      2.40 o
  -3  -6  12       33.68       30.29      2.21 o
  -2  -6  12       12.40       12.04      2.13 o
  -1  -6  12        1.93        2.80      2.55 o
   0  -6  12      286.25      285.38     12.05 o
   1  -6  12       29.11       35.28      2.79 o
   2  -6  12        0.02        3.18      2.31 o
   3  -6  12      616.54      587.59     37.99 o
   4  -6  12       57.69       57.27      2.88 o
   5  -6  12        1.16        2.31      2.30 o
   6  -6  12        4.22        1.86      2.37 o
   7  -6  12        0.15       -0.28      2.45 o
   8  -6  12        0.58        1.91      3.09 o
  -8  -5  12        2.15        0.77      2.38 o
  -7  -5  12        6.08        5.19      3.47 o
  -6  -5  12        0.83        0.94      2.21 o
  -5  -5  12       42.24       37.44      2.25 o
  -4  -5  12       31.38       29.11      2.11 o
  -3  -5  12        8.74        7.14      1.72 o
  -2  -5  12       27.88       26.06      1.71 o
  -1  -5  12      668.73      618.51     63.46 o
   0  -5  12       21.30       21.59      2.23 o
   1  -5  12       35.77       37.40      4.62 o
   2  -5  12        1.10        2.00      2.58 o
   3  -5  12        0.90        0.63      2.55 o
   4  -5  12       11.49       13.62      2.33 o
   5  -5  12        2.21        1.65      2.02 o
   6  -5  12        1.03        2.59      2.82 o
   7  -5  12        0.01        3.45      3.04 o
   8  -5  12        2.72        3.11      2.62 o
  -8  -4  12       10.13       13.08      3.23 o
  -7  -4  12        1.82        2.10      2.17 o
  -6  -4  12      104.82       98.94      4.79 o
  -5  -4  12      462.69      396.81      7.73 o
  -4  -4  12        0.09       -1.14      1.86 o
  -3  -4  12       85.64       76.02      3.97 o
  -2  -4  12      121.85      103.81      3.74 o
  -1  -4  12      104.80      106.02      3.20 o
   0  -4  12        4.94        5.17      1.83 o
   1  -4  12      108.61      105.08      5.07 o
   2  -4  12       81.10       76.59      3.76 o
   3  -4  12        0.61        1.96      2.59 o
   4  -4  12       24.12       28.57      2.18 o
   5  -4  12       17.17       18.64      2.79 o
   6  -4  12        0.77        0.95      2.36 o
   7  -4  12        8.73       11.73      2.52 o
   8  -4  12        0.88       -0.36      2.65 o
   9  -4  12        0.05        4.45      3.28 o
  -9  -3  12       16.56       17.04      3.01 o
  -8  -3  12        0.22        1.84      2.00 o
  -7  -3  12        1.87        3.91      2.46 o
  -6  -3  12        4.00        9.35      2.48 o
  -5  -3  12        0.67        0.38      1.75 o
  -4  -3  12       17.41       21.67      2.52 o
  -3  -3  12       39.28       36.42      2.64 o
  -2  -3  12       52.44       47.46      2.73 o
  -1  -3  12      312.31      305.53     11.82 o
   0  -3  12        6.92       16.00      2.38 o
   1  -3  12        0.06        2.43      2.49 o
   2  -3  12      126.16      123.65      5.62 o
   3  -3  12       11.66       10.15      3.17 o
   4  -3  12        1.35        0.51      3.10 o
   5  -3  12        2.18        2.34      2.38 o
   6  -3  12        6.38        6.44      2.90 o
   7  -3  12        0.98        3.23      3.24 o
   8  -3  12        1.19        2.38      2.99 o
   9  -3  12        0.20        0.85      2.73 o
  -9  -2  12        9.54       12.76      2.26 o
  -8  -2  12       28.35       31.72      3.26 o
  -7  -2  12        8.12        9.03      1.97 o
  -6  -2  12       15.20       15.50      2.27 o
  -5  -2  12        2.84        3.81      2.12 o
  -4  -2  12        0.14        3.45      2.07 o
  -3  -2  12       30.51       31.20      2.53 o
  -2  -2  12      282.03      280.63     11.22 o
  -1  -2  12       33.28       41.78      2.28 o
   0  -2  12      300.81      315.99     13.92 o
   1  -2  12      247.07      264.26      5.34 o
   2  -2  12       15.51       11.91      4.22 o
   3  -2  12        0.23        2.67      3.05 o
   4  -2  12        9.27       10.14      2.77 o
   5  -2  12       13.95       13.44      2.62 o
   6  -2  12       40.32       37.13      2.73 o
   7  -2  12        0.87        2.63      2.96 o
   8  -2  12        0.58        2.26      2.92 o
   9  -2  12        1.16        3.68      3.96 o
 -10  -1  12        0.03        0.91      2.69 o
  -9  -1  12        5.08        2.79      2.00 o
  -8  -1  12       17.42       17.74      2.04 o
  -7  -1  12      175.78      185.02     11.43 o
  -6  -1  12       68.29       68.96      3.92 o
  -5  -1  12      127.93      125.96      5.18 o
  -4  -1  12      118.73      121.34      3.84 o
  -3  -1  12      320.90      312.00     10.24 o
  -2  -1  12      171.69      196.81      6.72 o
  -1  -1  12        2.35        2.88      1.86 o
   0  -1  12      187.73      185.60      5.55 o
   1  -1  12        9.68        7.64      4.17 o
   2  -1  12       98.38      105.53      3.89 o
   3  -1  12       29.51       40.59      4.45 o
   4  -1  12        6.86        5.97      2.67 o
   5  -1  12       11.80       12.81      3.66 o
   6  -1  12       36.77       38.27      3.14 o
   7  -1  12       18.50       21.18      3.00 o
   8  -1  12        0.14        1.50      2.68 o
 -10   0  12        0.44       -0.13      2.18 o
  -9   0  12        0.02        1.49      2.11 o
  -8   0  12       12.19       11.77      2.02 o
  -7   0  12      132.44      145.14      7.64 o
  -6   0  12       33.02       35.84      2.08 o
  -5   0  12      244.56      254.29      9.46 o
  -4   0  12       25.30       21.98      2.47 o
  -3   0  12      557.80      542.84     20.34 o
  -2   0  12       29.71       31.32      1.95 o
  -1   0  12       34.04       31.48      2.03 o
   0   0  12       16.24       12.96      3.46 o
   1   0  12       48.37       42.47      4.36 o
   2   0  12        7.90       10.78      2.86 o
   3   0  12      129.10      123.21      4.97 o
   4   0  12       19.26       19.89      3.28 o
   5   0  12       33.94       31.51      3.30 o
   6   0  12      163.50      160.22      6.46 o
   7   0  12       11.64       13.59      2.67 o
   8   0  12        5.49        6.95      3.11 o
 -10   1  12        0.00        2.04      2.16 o
  -9   1  12        3.95        3.42      1.80 o
  -8   1  12       16.72       17.06      2.05 o
  -7   1  12      261.25      255.35     12.81 o
  -6   1  12       16.64       18.43      2.02 o
  -5   1  12       11.36       16.13      1.85 o
  -4   1  12        7.44        6.34      1.84 o
  -3   1  12      110.64      129.31      2.75 o
  -2   1  12        0.03        1.09      2.00 o
  -1   1  12       18.61       22.41      2.88 o
   0   1  12       29.83       26.97      2.71 o
   1   1  12       57.76       66.49      3.32 o
   2   1  12       46.83       49.57      3.07 o
   3   1  12      158.40      174.42      5.35 o
   4   1  12        3.44        4.72      3.06 o
   5   1  12       12.03       13.85      2.93 o
   6   1  12        0.30       -0.60      3.23 o
   7   1  12       18.32       17.14      2.63 o
   8   1  12        0.09       -0.49      2.58 o
 -10   2  12        3.14        4.79      2.45 o
  -9   2  12        1.59        0.53      2.83 o
  -8   2  12       18.93       20.80      2.58 o
  -7   2  12        7.44        8.24      2.16 o
  -6   2  12      577.40      565.93     12.60 o
  -5   2  12       47.99       43.60      1.93 o
  -4   2  12      116.16      122.14      2.62 o
  -3   2  12        8.41        8.40      2.52 o
  -2   2  12      311.31      328.90      3.87 o
  -1   2  12       52.49       48.59      2.51 o
   0   2  12        8.98        8.76      2.45 o
   1   2  12      480.86      501.62     19.52 o
   2   2  12       14.72       15.24      2.91 o
   3   2  12       20.29       20.38      2.55 o
   4   2  12        0.99        1.91      2.56 o
   5   2  12        2.21        7.39      2.77 o
   6   2  12        3.44        4.63      2.63 o
   7   2  12       15.01       17.04      3.14 o
 -10   3  12       21.86       25.44      3.06 o
  -9   3  12        0.10       -1.76      2.82 o
  -8   3  12        0.03        0.70      2.18 o
  -7   3  12      106.85      105.86      3.56 o
  -6   3  12       22.35       32.71      2.09 o
  -5   3  12       87.40       99.10      2.55 o
  -4   3  12        0.48       -1.04      1.91 o
  -3   3  12       10.16        7.39      2.15 o
  -2   3  12        0.09        3.29      2.62 o
  -1   3  12       11.06        9.73      2.62 o
   0   3  12       14.39       11.89      2.27 o
   1   3  12       51.60       51.15      2.49 o
   2   3  12        0.11        2.44      2.88 o
   3   3  12        0.13        2.14      2.76 o
   4   3  12        0.63        1.17      2.38 o
   5   3  12        0.35        2.25      2.92 o
   6   3  12        0.13        1.05      2.58 o
   7   3  12        1.48        2.43      2.69 o
 -10   4  12        0.45        2.58      2.74 o
  -9   4  12        5.21        6.43      2.11 o
  -8   4  12       52.81       43.05      2.17 o
  -7   4  12       85.68       73.94      3.38 o
  -6   4  12        1.04        2.08      2.38 o
  -5   4  12       37.59       39.41      2.39 o
  -4   4  12       32.52       32.91      2.13 o
  -3   4  12        4.76        4.87      2.15 o
  -2   4  12       16.31       15.64      2.09 o
  -1   4  12      102.35      109.46      3.22 o
   0   4  12       25.36       22.69      2.84 o
   1   4  12       23.65       32.70      2.71 o
   2   4  12        2.69        4.42      2.68 o
   3   4  12        0.41        1.61      2.71 o
   4   4  12        3.89        2.46      2.41 o
   5   4  12        0.01        3.31      2.90 o
   6   4  12        0.03        0.39      3.22 o
  -9   5  12        0.16        1.20      2.37 o
  -8   5  12        6.67        5.20      2.48 o
  -7   5  12        1.39        2.81      2.09 o
  -6   5  12        0.32        1.46      2.29 o
  -5   5  12        2.04        3.44      2.07 o
  -4   5  12        4.48        4.71      2.28 o
  -3   5  12       13.11       12.96      2.64 o
  -2   5  12        6.06        5.55      2.31 o
  -1   5  12       28.84       26.16      2.73 o
   0   5  12        0.35        3.27      2.03 o
   1   5  12       56.09       66.98      2.52 o
   2   5  12        3.30        5.55      2.75 o
   3   5  12        0.21        2.23      2.80 o
   4   5  12        0.38        5.18      2.89 o
   5   5  12        0.26        2.24      2.33 o
  -9   6  12        0.34        0.10      2.21 o
  -8   6  12        3.83        6.20      2.56 o
  -7   6  12        0.53        2.95      2.22 o
  -6   6  12        3.54        3.55      2.11 o
  -5   6  12        0.80        1.20      2.67 o
  -4   6  12        1.46        3.87      2.27 o
  -3   6  12        9.85        7.73      2.37 o
  -2   6  12       13.59       16.75      2.73 o
  -1   6  12       75.46       83.91      2.61 o
   0   6  12      122.51      126.61      2.87 o
   1   6  12        6.31        3.61      2.17 o
   2   6  12       16.47       16.66      2.32 o
   3   6  12        0.93        0.84      2.37 o
   4   6  12        0.18        0.99      3.11 o
  -8   7  12        2.26        2.99      2.53 o
  -7   7  12        6.38        8.81      2.35 o
  -6   7  12        1.52        3.18      2.54 o
  -5   7  12        0.89        3.13      2.32 o
  -4   7  12        1.38        2.32      2.78 o
  -3   7  12        0.35        1.22      2.08 o
  -2   7  12       20.44       19.66      2.24 o
  -1   7  12       47.92       51.54      4.18 o
   0   7  12        3.31        4.50      2.43 o
   1   7  12        2.06        0.71      2.22 o
   2   7  12        0.87        2.41      2.35 o
   3   7  12        0.01        4.76      3.12 o
  -7   8  12        2.22        3.32      3.31 o
  -6   8  12        4.21        8.79      3.20 o
  -5   8  12        6.68        9.32      2.65 o
  -4   8  12        4.17        6.35      2.69 o
  -3   8  12        2.99        2.53      2.59 o
  -2   8  12        7.58        6.50      2.15 o
  -1   8  12        2.63        6.16      2.57 o
   0   8  12        0.34        4.25      2.69 o
   1   8  12        0.02        3.11      2.61 o
  -4   9  12        1.00        0.75      3.12 o
  -3   9  12        2.62        1.24      2.63 o
  -2   9  12        0.04        1.26      2.18 o
   0 -10  13        0.15        1.48      2.85 o
   1 -10  13        0.18        2.26      2.52 o
   2 -10  13        1.97        0.02      2.71 o
   3 -10  13        2.52        3.67      3.06 o
  -3  -9  13       19.07       20.62      2.78 o
  -2  -9  13       10.76       12.73      2.47 o
  -1  -9  13       21.38       24.97      2.41 o
   0  -9  13        6.95        8.90      2.65 o
   1  -9  13        4.64        8.21      2.32 o
   2  -9  13        0.31        3.20      2.48 o
   3  -9  13        5.43        2.74      2.73 o
   4  -9  13        0.04        2.03      2.48 o
   5  -9  13        3.85        4.39      2.44 o
  -5  -8  13        0.16       -4.41      5.81 o
  -4  -8  13        8.58       12.06      2.45 o
  -3  -8  13        8.01       12.28      2.28 o
  -2  -8  13        0.01       -0.01      2.14 o
  -1  -8  13       14.17       15.41      2.23 o
   0  -8  13        7.06        8.38      2.50 o
   1  -8  13        0.06        0.12      2.70 o
   2  -8  13        6.40        6.09      2.44 o
   3  -8  13       11.28       11.98      2.15 o
   4  -8  13        0.52        2.37      2.48 o
   5  -8  13        0.05        0.96      2.50 o
   6  -8  13        7.91       10.35      2.62 o
  -6  -7  13        0.60        3.38      2.50 o
  -5  -7  13       10.50       13.56      3.05 o
  -4  -7  13        0.25        0.77      2.02 o
  -3  -7  13        7.84        7.88      1.88 o
  -2  -7  13       12.06       11.26      2.15 o
  -1  -7  13       74.47       73.40      5.36 o
   0  -7  13       39.20       42.54      3.08 o
   1  -7  13        1.67        1.65      2.37 o
   2  -7  13      105.49      113.98     10.44 o
   3  -7  13        0.75       -1.81      2.76 o
   4  -7  13      126.58      116.58      8.17 o
   5  -7  13       50.91       41.77      2.65 o
   6  -7  13       11.52       10.08      2.30 o
   7  -7  13        0.21        2.21      2.65 o
  -7  -6  13        0.32        2.67      2.22 o
  -6  -6  13        0.50        2.59      2.04 o
  -5  -6  13       19.13       20.20      2.53 o
  -4  -6  13        0.74        2.53      1.99 o
  -3  -6  13        0.11        2.35      2.72 o
  -2  -6  13       12.59       15.82      1.98 o
  -1  -6  13       21.57       22.15      2.48 o
   0  -6  13      538.06      535.97     18.95 o
   1  -6  13      105.89       99.50      3.14 o
   2  -6  13       95.88      102.84      5.10 o
   3  -6  13      219.38      245.93     20.89 o
   4  -6  13        0.01        1.57      2.02 o
   5  -6  13        2.16        2.08      2.07 o
   6  -6  13        0.28        1.37      2.45 o
   7  -6  13        9.38       11.27      2.65 o
   8  -6  13        1.32        2.62      2.39 o
  -8  -5  13        2.33        1.90      2.41 o
  -7  -5  13        3.43        3.30      2.15 o
  -6  -5  13        2.53        3.07      2.30 o
  -5  -5  13        5.32        5.88      1.98 o
  -4  -5  13      462.09      427.83     16.54 o
  -3  -5  13       97.92       92.09      6.63 o
  -2  -5  13        7.52        9.27      1.79 o
  -1  -5  13      543.81      591.08     30.99 o
   0  -5  13      353.54      372.94     12.52 o
   1  -5  13      141.00      143.94      7.30 o
   2  -5  13      125.54      119.00      4.95 o
   3  -5  13      249.24      256.43     11.90 o
   4  -5  13        0.19        2.08      2.04 o
   5  -5  13        5.06        6.45      2.34 o
   6  -5  13        8.74        7.14      2.45 o
   7  -5  13        1.01        1.31      2.83 o
   8  -5  13        0.91        0.98      3.07 o
  -8  -4  13       12.47       13.43      2.54 o
  -7  -4  13       14.84       13.59      2.57 o
  -6  -4  13       49.97       46.02      1.87 o
  -5  -4  13       42.88       33.69      2.30 o
  -4  -4  13       11.65        9.25      2.11 o
  -3  -4  13       22.21       19.96      2.21 o
  -2  -4  13       80.91       86.17      4.40 o
  -1  -4  13      215.91      215.88      7.73 o
   0  -4  13        8.32        9.19      2.34 o
   1  -4  13       94.24      106.45      7.30 o
   2  -4  13        0.72        1.08      2.67 o
   3  -4  13        1.87        2.26      2.42 o
   4  -4  13       31.14       28.42      2.56 o
   5  -4  13        1.24        0.98      2.03 o
   6  -4  13        0.63       -0.83      3.18 o
   7  -4  13        1.97        4.05      2.90 o
   8  -4  13        0.04        0.48      3.13 o
  -9  -3  13       13.50       14.63      1.90 o
  -8  -3  13        1.10        3.24      1.82 o
  -7  -3  13        2.31        1.96      2.25 o
  -6  -3  13        9.08       10.00      1.89 o
  -5  -3  13       66.72       61.53      2.64 o
  -4  -3  13        0.08        1.77      2.07 o
  -3  -3  13        1.72        1.59      2.12 o
  -2  -3  13       34.52       31.53      2.39 o
  -1  -3  13        5.13        8.67      2.08 o
   0  -3  13      432.14      426.31     20.65 o
   1  -3  13       58.60       60.22      4.44 o
   2  -3  13        0.03       -0.19      2.68 o
   3  -3  13       88.09       85.36      6.39 o
   4  -3  13       64.56       58.87      2.86 o
   5  -3  13        0.09        1.51      2.32 o
   6  -3  13       11.12        8.43      2.57 o
   7  -3  13        2.17        4.59      3.10 o
   8  -3  13        0.26        0.25      3.07 o
  -9  -2  13        7.87       10.54      2.12 o
  -8  -2  13        0.23        5.36      2.16 o
  -7  -2  13        0.39        1.47      2.02 o
  -6  -2  13        5.99        7.55      2.21 o
  -5  -2  13        0.36        1.95      2.29 o
  -4  -2  13        0.05        3.45      2.30 o
  -3  -2  13      226.91      216.64      6.44 o
  -2  -2  13        0.04        1.27      2.31 o
  -1  -2  13        7.45        9.84      2.21 o
   0  -2  13       63.58       63.73      3.56 o
   1  -2  13        1.76        3.75      4.41 o
   2  -2  13       57.96       59.67      3.66 o
   3  -2  13      178.35      179.77      4.55 o
   4  -2  13        0.14        1.97      4.31 o
   5  -2  13        7.72       10.50      2.73 o
   6  -2  13        9.64        9.29      2.60 o
   7  -2  13        0.89        2.97      2.63 o
   8  -2  13        0.73        1.61      2.55 o
  -9  -1  13        0.00       -0.12      2.42 o
  -8  -1  13        0.26        2.69      1.85 o
  -7  -1  13      126.80      132.40      4.96 o
  -6  -1  13       24.81       28.70      2.03 o
  -5  -1  13      625.92      611.73     15.20 o
  -4  -1  13      732.34      700.90     24.22 o
  -3  -1  13       92.52       80.49      2.67 o
  -2  -1  13      151.64      159.89      6.06 o
  -1  -1  13      157.24      147.89      5.87 o
   0  -1  13        1.34        1.73      2.74 o
   1  -1  13      175.54      158.49      4.27 o
   2  -1  13       93.90       91.84      3.70 o
   3  -1  13       12.22       11.16      3.00 o
   4  -1  13        6.26        9.56      3.00 o
   5  -1  13        2.75        4.23      3.01 o
   6  -1  13        0.68       -0.50      2.80 o
   7  -1  13       13.86       13.80      3.76 o
   8  -1  13        5.39        2.79      2.72 o
 -10   0  13        6.48        4.42      2.31 o
  -9   0  13        8.05        8.38      2.73 o
  -8   0  13        0.18        2.56      2.07 o
  -7   0  13       13.06       12.30      1.92 o
  -6   0  13     1192.68     1193.18     63.67 o
  -5   0  13      396.00      400.38     12.33 o
  -4   0  13       75.31       72.43      3.59 o
  -3   0  13      264.29      260.77     11.25 o
  -2   0  13       88.28       89.27      3.94 o
  -1   0  13        1.79        2.19      1.91 o
   0   0  13       31.03       28.46      3.61 o
   1   0  13        5.50        2.67      4.12 o
   2   0  13        1.92        0.84      4.17 o
   3   0  13       26.01       28.78      3.19 o
   4   0  13       12.96       16.17      3.73 o
   5   0  13        0.04        2.00      3.02 o
   6   0  13        0.12        1.10      2.49 o
   7   0  13        0.11       -0.92      2.67 o
   8   0  13        3.25        3.80      3.29 o
 -10   1  13        3.66        3.44      2.21 o
  -9   1  13       10.74       12.80      1.91 o
  -8   1  13        0.01        4.40      2.14 o
  -7   1  13        0.00       -0.15      2.04 o
  -6   1  13      144.26      138.94      4.56 o
  -5   1  13       16.10       18.78      2.45 o
  -4   1  13        7.40        7.55      2.18 o
  -3   1  13       21.68       20.46      2.22 o
  -2   1  13       26.23       27.49      2.77 o
  -1   1  13        8.12        7.49      2.49 o
   0   1  13       16.73       24.15      3.37 o
   1   1  13       15.09       18.51      2.90 o
   2   1  13       66.82       73.64      3.66 o
   3   1  13        0.28        3.86      3.23 o
   4   1  13       24.18       31.01      3.26 o
   5   1  13        8.10       11.82      3.14 o
   6   1  13        4.95        7.13      2.92 o
   7   1  13        6.17        4.28      2.59 o
   8   1  13        1.46        2.48      7.17 o
 -10   2  13        1.26       -0.03      2.42 o
  -9   2  13        1.19        4.94      2.24 o
  -8   2  13        4.78        5.79      2.41 o
  -7   2  13        2.38        2.64      1.85 o
  -6   2  13       30.24       31.06      2.71 o
  -5   2  13        2.96        7.17      2.05 o
  -4   2  13       87.48       90.55      2.33 o
  -3   2  13       13.68       12.59      2.01 o
  -2   2  13      223.96      221.81      5.72 o
  -1   2  13      170.66      182.35      4.80 o
   0   2  13       10.02       11.08      2.89 o
   1   2  13      225.73      247.63      8.61 o
   2   2  13      145.24      141.68      4.97 o
   3   2  13        5.04        8.21      3.08 o
   4   2  13        0.39        1.79      2.45 o
   5   2  13       29.27       29.75      3.03 o
   6   2  13       16.81       14.96      2.67 o
   7   2  13        9.35        6.33      3.40 o
 -10   3  13       30.55       24.63      2.55 o
  -9   3  13        6.82        6.02      2.06 o
  -8   3  13        5.72       10.43      2.23 o
  -7   3  13       11.46       14.48      2.37 o
  -6   3  13      450.56      467.96      3.38 o
  -5   3  13      363.84      385.58      3.84 o
  -4   3  13        5.92        7.47      2.17 o
  -3   3  13      132.93      140.64      3.41 o
  -2   3  13      126.22      126.40      6.17 o
  -1   3  13        3.74        3.43      2.74 o
   0   3  13       17.57       18.00      2.70 o
   1   3  13       19.75       17.52      2.35 o
   2   3  13        0.03        4.13      2.81 o
   3   3  13       21.51       21.30      2.99 o
   4   3  13        0.00       -1.41      2.38 o
   5   3  13        9.59       10.92      2.96 o
   6   3  13        0.18        0.28      2.54 o
  -9   4  13       15.66       14.78      2.63 o
  -8   4  13        0.45        1.94      2.07 o
  -7   4  13       48.62       48.47      3.34 o
  -6   4  13       17.26       19.30      2.09 o
  -5   4  13       12.21       13.25      1.92 o
  -4   4  13        0.38        3.39      2.01 o
  -3   4  13       95.11       93.66      6.00 o
  -2   4  13        1.11        2.17      2.24 o
  -1   4  13        0.21        3.36      2.60 o
   0   4  13       22.06       22.53      2.74 o
   1   4  13        9.83       11.62      2.15 o
   2   4  13        8.96       10.35      2.80 o
   3   4  13        6.01        4.80      2.80 o
   4   4  13        0.96        0.46      2.33 o
   5   4  13        0.42        3.05      2.96 o
   6   4  13        1.69        1.09      3.22 o
  -9   5  13        1.23        0.53      2.69 o
  -8   5  13        0.52        2.95      2.54 o
  -7   5  13       62.48       63.42      3.84 o
  -6   5  13        4.58        3.83      2.12 o
  -5   5  13        1.95        5.35      2.21 o
  -4   5  13       22.76       23.10      2.43 o
  -3   5  13        6.87        6.49      2.11 o
  -2   5  13        0.15        0.20      1.93 o
  -1   5  13       10.61       10.45      2.46 o
   0   5  13       36.49       40.06      3.06 o
   1   5  13       48.66       48.77      2.32 o
   2   5  13       17.41       19.32      2.46 o
   3   5  13        1.57        5.92      2.89 o
   4   5  13        1.15       -0.26      3.06 o
   5   5  13        0.27        0.34      3.07 o
  -8   6  13        1.89        2.36      2.13 o
  -7   6  13       15.60       18.55      2.58 o
  -6   6  13        2.38        3.03      2.39 o
  -5   6  13        8.99       11.23      2.78 o
  -4   6  13        0.77        3.33      2.37 o
  -3   6  13        0.62       -1.13      3.37 o
  -2   6  13        1.45        3.28      2.68 o
  -1   6  13       12.79       13.62      2.39 o
   0   6  13       33.53       31.68      2.76 o
   1   6  13       29.20       28.32      2.37 o
   2   6  13       11.31       13.04      2.27 o
   3   6  13        5.62        5.57      3.06 o
   4   6  13        6.22        4.88      3.19 o
  -7   7  13        3.29        4.41      2.96 o
  -6   7  13        0.90        2.26      2.94 o
  -5   7  13        0.77       -1.13      2.58 o
  -4   7  13        8.49       11.42      2.45 o
  -3   7  13        0.35        0.75      2.15 o
  -2   7  13        0.17        3.86      2.41 o
  -1   7  13        1.25        1.90      2.50 o
   0   7  13       35.32       26.39      2.69 o
   1   7  13        5.91        8.18      2.29 o
   2   7  13        2.01        0.81      2.32 o
   3   7  13        1.23        8.62      6.00 o
  -6   8  13        1.42        1.11      2.39 o
  -5   8  13       20.68       14.21      2.74 o
  -4   8  13        4.74        4.48      2.19 o
  -3   8  13        0.94        0.29      2.41 o
  -2   8  13        0.28        1.71      2.57 o
  -1   8  13        0.58        0.03      2.36 o
   0   8  13        1.03        2.04      2.70 o
   1   8  13        0.07        0.46      2.77 o
  -2  -9  14        1.94        3.46      2.19 o
  -1  -9  14        7.22        8.76      2.14 o
   0  -9  14        3.56        3.75      2.57 o
   1  -9  14        8.00        8.98      3.00 o
   2  -9  14        0.64        0.74      3.04 o
   3  -9  14        1.99        0.38      2.71 o
   4  -9  14        0.21        0.52      2.79 o
   5  -9  14        0.38        0.01      2.87 o
  -4  -8  14        7.63       11.43      2.71 o
  -3  -8  14       16.28       21.91      2.59 o
  -2  -8  14        0.02        2.85      2.17 o
  -1  -8  14        0.01        1.90      2.18 o
   0  -8  14        0.48        2.18      2.83 o
   1  -8  14        1.35        1.93      2.54 o
   2  -8  14       11.26       14.01      2.95 o
   3  -8  14        1.69        1.86      2.46 o
   4  -8  14        1.81        2.64      2.46 o
   5  -8  14        0.00        0.41      2.56 o
   6  -8  14        1.56        1.28      2.67 o
  -5  -7  14        0.52        3.85      2.35 o
  -4  -7  14        3.34        7.58      2.58 o
  -3  -7  14        3.10        4.48      2.17 o
  -2  -7  14        1.07        0.14      2.12 o
  -1  -7  14        9.03       13.24      1.89 o
   0  -7  14       27.88       28.39      2.34 o
   1  -7  14       13.26       14.75      2.78 o
   2  -7  14       52.83       51.57      3.59 o
   3  -7  14        0.48       -0.13      3.46 o
   4  -7  14        2.00        4.67      2.40 o
   5  -7  14       16.01       17.85      2.70 o
   6  -7  14       26.87       29.74      2.71 o
   7  -7  14        0.15        3.77      2.93 o
  -7  -6  14        0.69       10.78      5.91 o
  -6  -6  14       14.08       16.15      2.83 o
  -5  -6  14        0.34        1.01      2.16 o
  -4  -6  14        0.00       -1.59      2.04 o
  -3  -6  14       16.05       18.40      2.15 o
  -2  -6  14       21.89       24.99      2.14 o
  -1  -6  14        6.10        4.42      1.75 o
   0  -6  14       11.98       14.76      2.19 o
   1  -6  14       11.56       12.45      2.67 o
   2  -6  14       15.95       16.19      2.79 o
   3  -6  14       84.86       96.87      4.49 o
   4  -6  14       76.13       61.68      2.48 o
   5  -6  14       43.61       38.84      2.76 o
   6  -6  14        0.03        1.39      2.70 o
   7  -6  14        0.27        3.32      2.60 o
  -7  -5  14        5.79        6.78      1.98 o
  -6  -5  14        1.34        0.74      2.03 o
  -5  -5  14       19.94       18.65      3.89 o
  -4  -5  14       63.34       66.78      2.51 o
  -3  -5  14       78.73       68.50      2.87 o
  -2  -5  14       72.72       67.10      3.32 o
  -1  -5  14        2.15        5.94      2.08 o
   0  -5  14      143.29      143.68      4.59 o
   1  -5  14       60.27       65.07      5.08 o
   2  -5  14        0.87        3.98      2.86 o
   3  -5  14       24.30       26.66      2.95 o
   4  -5  14       17.03       13.37      2.23 o
   5  -5  14        2.37        7.11      2.54 o
   6  -5  14        0.95        0.77      2.09 o
   7  -5  14        1.34        2.31      2.38 o
   8  -5  14        0.34        1.68      2.77 o
  -8  -4  14       11.79       11.75      2.10 o
  -7  -4  14        1.27        5.97      2.36 o
  -6  -4  14        1.04        3.01      1.98 o
  -5  -4  14        8.49        8.06      2.00 o
  -4  -4  14       43.04       40.12      2.30 o
  -3  -4  14      120.66       87.67      6.50 o
  -2  -4  14      107.93      104.14      4.30 o
  -1  -4  14      124.94      122.46      5.62 o
   0  -4  14      345.87      334.99     20.38 o
   1  -4  14        9.36       10.46      2.27 o
   2  -4  14        4.11        3.45      2.45 o
   3  -4  14       65.67       59.51      3.53 o
   4  -4  14        0.99        1.52      2.38 o
   5  -4  14        8.88        7.76      2.59 o
   6  -4  14        1.61        3.82      3.12 o
   7  -4  14        0.09       -0.56      3.22 o
   8  -4  14        1.63        1.34      3.39 o
  -9  -3  14       20.22       24.52      3.38 o
  -8  -3  14        2.36        0.19      2.54 o
  -7  -3  14        5.96        8.58      2.26 o
  -6  -3  14       12.33       12.47      2.11 o
  -5  -3  14        2.14        5.95      2.76 o
  -4  -3  14       12.27       13.67      2.10 o
  -3  -3  14       40.52       51.00      2.49 o
  -2  -3  14       15.65       18.55      2.27 o
  -1  -3  14      481.00      463.39     23.29 o
   0  -3  14       68.20       75.40      5.13 o
   1  -3  14       57.48       55.64      3.48 o
   2  -3  14      259.99      271.47     19.36 o
   3  -3  14        1.02        4.03      4.27 o
   4  -3  14       27.06       28.74      2.82 o
   5  -3  14       10.78        8.48      2.64 o
   6  -3  14        4.23        3.59      2.58 o
   7  -3  14        0.49       -0.24      3.11 o
   8  -3  14        2.23        2.19      3.17 o
  -9  -2  14        0.29        3.44      2.16 o
  -8  -2  14       14.19       18.84      1.84 o
  -7  -2  14        5.59        7.71      2.05 o
  -6  -2  14       56.55       56.31      2.12 o
  -5  -2  14      111.66       97.30      3.80 o
  -4  -2  14      130.51      132.08      3.09 o
  -3  -2  14      117.95      120.26      2.55 o
  -2  -2  14      229.81      210.55      3.07 o
  -1  -2  14       50.68       50.35      2.35 o
   0  -2  14       17.05       24.08      2.72 o
   1  -2  14       17.25       21.00      4.41 o
   2  -2  14       59.07       55.45      3.61 o
   3  -2  14       14.15       13.64      4.31 o
   4  -2  14       38.30       41.33      3.21 o
   5  -2  14        5.48        5.67      3.14 o
   6  -2  14        0.15        0.19      2.61 o
   7  -2  14        1.10        1.44      2.78 o
   8  -2  14        0.39        2.09      2.91 o
  -9  -1  14       18.66       17.54      2.20 o
  -8  -1  14        3.94        4.29      2.21 o
  -7  -1  14       10.00       12.21      2.00 o
  -6  -1  14       18.10       20.26      2.16 o
  -5  -1  14       10.77       15.64      2.16 o
  -4  -1  14      845.65      853.48     31.42 o
  -3  -1  14       95.94       90.22      3.56 o
  -2  -1  14        9.96       10.13      2.36 o
  -1  -1  14        8.31        7.78      1.93 o
   0  -1  14        2.82        2.62      2.91 o
   1  -1  14      120.65      128.41      4.97 o
   2  -1  14       42.12       42.28      3.28 o
   3  -1  14        1.86        3.13      2.32 o
   4  -1  14       21.59       24.75      4.59 o
   5  -1  14       11.63       17.76      4.41 o
   6  -1  14        2.05        3.17      3.27 o
   7  -1  14        0.81        2.38      3.04 o
   8  -1  14        0.06        1.50      3.11 o
  -9   0  14       11.40       13.48      2.48 o
  -8   0  14        4.40        0.23      2.07 o
  -7   0  14       22.41       24.12      1.96 o
  -6   0  14       39.96       40.82      2.57 o
  -5   0  14      367.21      375.64     16.80 o
  -4   0  14        0.01        1.41      1.89 o
  -3   0  14        9.56        7.64      2.18 o
  -2   0  14        9.74        8.53      1.93 o
  -1   0  14      120.81      117.84     20.18 o
   0   0  14        5.55        7.45      4.31 o
   1   0  14       25.72       31.69      4.41 o
   2   0  14        9.09       11.30      4.12 o
   3   0  14        9.20       12.84      4.03 o
   4   0  14        2.90        4.73      2.95 o
   5   0  14        0.14        2.67      2.75 o
   6   0  14        8.91        8.43      2.62 o
   7   0  14        3.05        3.02      2.81 o
   8   0  14        7.48        6.42      5.67 o
 -10   1  14        0.20       -1.17      2.50 o
  -9   1  14       26.21       28.56      2.04 o
  -8   1  14        7.91        8.33      1.94 o
  -7   1  14       34.84       43.44      2.47 o
  -6   1  14       53.40       53.25      3.07 o
  -5   1  14       29.37       30.57      2.17 o
  -4   1  14       14.27       14.98      2.20 o
  -3   1  14      239.73      238.57      3.90 o
  -2   1  14      163.39      171.56     29.42 o
  -1   1  14       91.57       91.70      3.41 o
   0   1  14        0.05        0.61      2.51 o
   1   1  14       14.11       14.62      3.09 o
   2   1  14       10.75        6.98      4.12 o
   3   1  14       34.74       38.20      3.23 o
   4   1  14        6.99        8.76      2.73 o
   5   1  14       22.78       24.94      3.32 o
   6   1  14       11.74       11.59      3.29 o
   7   1  14       14.68       12.99      2.80 o
 -10   2  14        4.79        5.65      4.73 o
  -9   2  14        0.16        1.64      2.30 o
  -8   2  14        6.55        8.21      2.09 o
  -7   2  14       15.12       16.08      1.98 o
  -6   2  14        7.95        9.46      1.91 o
  -5   2  14       89.13       92.17      2.26 o
  -4   2  14       21.62       23.42      2.11 o
  -3   2  14        8.08       10.73      2.09 o
  -2   2  14       26.14       27.92      2.85 o
  -1   2  14       23.78       22.00      2.45 o
   0   2  14       22.44       23.87      2.67 o
   1   2  14        0.09       -0.42      3.33 o
   2   2  14        0.64        4.10      2.54 o
   3   2  14       65.91       59.79      3.54 o
   4   2  14        9.89        9.81      2.92 o
   5   2  14        9.33       10.15      3.08 o
   6   2  14       19.42       15.90      2.71 o
   7   2  14        0.76        2.75      3.33 o
  -9   3  14        1.73        2.63      1.98 o
  -8   3  14        2.42        1.17      2.20 o
  -7   3  14       27.41       30.87      2.47 o
  -6   3  14       11.84       12.86      2.30 o
  -5   3  14       67.29       71.66     13.50 o
  -4   3  14       59.62       53.86      2.48 o
  -3   3  14        5.43        6.74      2.00 o
  -2   3  14        7.28        6.17      2.11 o
  -1   3  14        5.51        8.15      2.61 o
   0   3  14        2.99        6.30      2.83 o
   1   3  14       68.72       73.02      2.53 o
   2   3  14       33.84       39.27      2.18 o
   3   3  14       30.20       34.78      2.84 o
   4   3  14        0.24        3.40      2.46 o
   5   3  14        8.24       11.65      2.75 o
   6   3  14        0.08        1.76      2.67 o
  -9   4  14        1.47        0.87      2.42 o
  -8   4  14        0.66        1.69      2.58 o
  -7   4  14       15.81       22.38      4.01 o
  -6   4  14      330.53      308.24     10.93 o
  -5   4  14       22.30       18.75      1.75 o
  -4   4  14        5.37        5.36      1.86 o
  -3   4  14       32.51       37.69      2.52 o
  -2   4  14       87.62       91.08      7.77 o
  -1   4  14        3.22        2.29      2.61 o
   0   4  14       15.09       14.03      2.43 o
   1   4  14       17.84       17.59      2.35 o
   2   4  14        4.80        6.78      2.11 o
   3   4  14        0.73        1.04      2.95 o
   4   4  14        4.95        5.66      2.49 o
   5   4  14        0.20       -1.06      3.02 o
  -9   5  14        3.31        4.54      2.76 o
  -8   5  14        2.30        4.25      2.52 o
  -7   5  14       63.11       61.45      4.57 o
  -6   5  14        2.04        7.67      2.13 o
  -5   5  14       38.26       38.57      2.25 o
  -4   5  14        6.26        8.64      2.73 o
  -3   5  14        7.01        4.36      2.66 o
  -2   5  14        5.46        9.08      2.62 o
  -1   5  14        0.55       -0.33      2.31 o
   0   5  14        5.75        7.41      2.38 o
   1   5  14        9.32       10.57      2.24 o
   2   5  14       24.53       24.77      2.56 o
   3   5  14       22.98       23.66      3.09 o
   4   5  14        0.52        0.24      3.10 o
  -8   6  14        0.00        2.35      2.32 o
  -7   6  14        2.23        0.29      2.13 o
  -6   6  14        0.01        0.83      2.48 o
  -5   6  14        7.32       10.04      2.80 o
  -4   6  14        4.01        4.90      2.35 o
  -3   6  14        0.03        1.99      2.62 o
  -2   6  14        0.02       -0.36      2.28 o
  -1   6  14        3.55        4.59      2.35 o
   0   6  14        0.05        2.01      2.44 o
   1   6  14       75.84       75.39      4.78 o
   2   6  14       17.32       14.36      2.40 o
   3   6  14        0.10        1.10      2.72 o
  -7   7  14        3.18        2.62      3.05 o
  -6   7  14        0.11        1.84      2.19 o
  -5   7  14        0.21        0.86      2.20 o
  -4   7  14        3.11        5.29      2.56 o
  -3   7  14        0.40       -0.41      1.97 o
  -2   7  14        1.93        2.38      2.46 o
  -1   7  14        2.89        4.20      2.50 o
   0   7  14        2.74        4.00      2.93 o
   1   7  14       12.76        9.77      2.52 o
   2   7  14        5.02        6.69      2.77 o
  -5   8  14        0.00       -2.36      2.79 o
  -4   8  14        1.98        3.21      2.23 o
  -3   8  14        2.84        6.67      2.48 o
  -2   8  14        0.16       -0.23      2.51 o
  -1   8  14        3.00        4.99      2.36 o
   0   8  14       14.88       11.68      3.25 o
  -2  -9  15        0.50        1.45      2.71 o
  -1  -9  15        9.36       10.77      2.70 o
   0  -9  15        7.23        6.86      3.09 o
   1  -9  15       22.28       25.77      3.29 o
   2  -9  15        0.15        2.18      2.65 o
   3  -9  15        0.10        1.48      2.40 o
   4  -9  15        3.01        1.82      2.89 o
  -4  -8  15        0.41        2.83      2.41 o
  -3  -8  15        4.95        5.35      2.24 o
  -2  -8  15        4.50        6.27      2.61 o
  -1  -8  15       18.97       21.29      2.67 o
   0  -8  15        0.00       -1.29      2.63 o
   1  -8  15        0.47        2.64      2.51 o
   2  -8  15        5.60        8.32      2.94 o
   3  -8  15        2.18        4.83      3.52 o
   4  -8  15        0.07        3.18      2.59 o
   5  -8  15        2.43        3.46      2.70 o
  -5  -7  15        0.58        0.91      2.34 o
  -4  -7  15        0.00        0.56      2.29 o
  -3  -7  15        2.38        4.89      2.04 o
  -2  -7  15        2.39        5.94      2.46 o
  -1  -7  15       17.32       21.07      2.47 o
   0  -7  15        1.96        3.69      2.85 o
   1  -7  15        3.82        6.17      2.79 o
   2  -7  15        1.12        3.34      2.75 o
   3  -7  15       20.65       22.49      2.95 o
   4  -7  15       48.85       42.26      3.36 o
   5  -7  15        7.70        2.68      2.27 o
   6  -7  15       28.05       16.65      2.70 o
  -6  -6  15        1.34        2.22      2.00 o
  -5  -6  15        3.95        7.60      3.45 o
  -4  -6  15        0.12        1.89      1.81 o
  -3  -6  15        1.59        3.55      2.22 o
  -2  -6  15       24.26       26.77      2.45 o
  -1  -6  15       31.28       31.45      2.19 o
   0  -6  15        6.20       10.27      2.78 o
   1  -6  15       29.61       28.14      2.89 o
   2  -6  15        6.78        4.72      2.77 o
   3  -6  15        4.37        5.37      2.96 o
   4  -6  15       14.00       15.09      2.52 o
   5  -6  15       46.58       47.95      2.53 o
   6  -6  15        4.02        5.28      2.45 o
   7  -6  15        1.12        2.85      2.54 o
  -7  -5  15        0.09        1.82      2.44 o
  -6  -5  15        2.44        2.99      2.06 o
  -5  -5  15       52.97       45.87      2.57 o
  -4  -5  15        0.22        1.20      1.97 o
  -3  -5  15        0.94        0.32      1.79 o
  -2  -5  15      299.13      263.30     11.37 o
  -1  -5  15      382.76      372.04     18.71 o
   0  -5  15      191.36      196.81     13.91 o
   1  -5  15      109.17      110.28      8.89 o
   2  -5  15       13.67       11.91      2.39 o
   3  -5  15       27.99       29.13      3.12 o
   4  -5  15       83.77       78.95      3.35 o
   5  -5  15       33.51       33.62      2.65 o
   6  -5  15        0.60        0.37      2.06 o
   7  -5  15        0.14        1.73      2.84 o
  -8  -4  15        0.59        1.11      2.76 o
  -7  -4  15        9.19       10.46      2.01 o
  -6  -4  15        0.49        4.11      2.20 o
  -5  -4  15       46.62       48.75      2.11 o
  -4  -4  15      418.45      397.18     11.67 o
  -3  -4  15       21.21       17.12      1.85 o
  -2  -4  15       23.95       24.52      2.11 o
  -1  -4  15       65.27       66.89      4.08 o
   0  -4  15      641.87      630.56     33.43 o
   1  -4  15        0.53        1.37      3.17 o
   2  -4  15       25.94       27.72      2.65 o
   3  -4  15       25.18       17.76      2.82 o
   4  -4  15       23.23       17.88      2.18 o
   5  -4  15        0.87        3.44      2.74 o
   6  -4  15       16.83       13.70      2.85 o
   7  -4  15        0.97        1.28      3.41 o
   8  -4  15        0.07        3.14      7.59 o
  -8  -3  15        4.79        3.92      2.63 o
  -7  -3  15        0.03       -0.15      2.07 o
  -6  -3  15        1.15        2.43      1.84 o
  -5  -3  15        3.73        5.03      2.18 o
  -4  -3  15      417.18      358.03      6.51 o
  -3  -3  15        0.02        1.67      2.05 o
  -2  -3  15        1.20        1.85      2.83 o
  -1  -3  15      548.95      552.92     16.61 o
   0  -3  15       80.17       89.65      4.74 o
   1  -3  15       17.40       15.15      5.38 o
   2  -3  15        0.23       -1.31      4.31 o
   3  -3  15       13.01       10.64      4.41 o
   4  -3  15        2.58        3.23      2.59 o
   5  -3  15        8.97        6.68      3.18 o
   6  -3  15        5.07        5.78      2.93 o
   7  -3  15        0.01       -0.73      3.45 o
   8  -3  15        1.62        0.24      3.63 o
  -9  -2  15        0.12        1.85      2.68 o
  -8  -2  15       11.82       15.89      2.19 o
  -7  -2  15        6.55        7.60      2.05 o
  -6  -2  15       44.19       46.30      3.18 o
  -5  -2  15      177.57      149.65      5.20 o
  -4  -2  15       28.22       26.62      2.23 o
  -3  -2  15       28.55       29.95      2.13 o
  -2  -2  15      149.89      152.77      3.67 o
  -1  -2  15      232.95      242.69      7.17 o
   0  -2  15       28.25       25.47      3.35 o
   1  -2  15        1.26        3.14      4.12 o
   2  -2  15        3.46        0.28      4.41 o
   3  -2  15       59.66       52.59      4.64 o
   4  -2  15       25.84       24.02      5.18 o
   5  -2  15        7.17        8.16      4.59 o
   6  -2  15        0.45       -1.22      3.42 o
   7  -2  15        0.26       -0.17      3.58 o
   8  -2  15        0.17        0.25      2.95 o
  -9  -1  15       11.49       14.29      2.41 o
  -8  -1  15        1.30        3.96      1.85 o
  -7  -1  15       15.96       17.32      1.88 o
  -6  -1  15        0.88        3.30      2.11 o
  -5  -1  15      445.55      436.96     18.31 o
  -4  -1  15       82.70       89.79      2.18 o
  -3  -1  15      205.95      195.87      5.57 o
  -2  -1  15      307.75      305.69      9.07 o
  -1  -1  15      420.04      409.23     13.81 o
   0  -1  15       31.80       31.31      4.36 o
   1  -1  15        7.28        8.58      2.91 o
   2  -1  15       31.53       29.67      3.14 o
   3  -1  15       15.63       15.34      3.03 o
   4  -1  15        6.35        3.47      3.23 o
   5  -1  15        8.64        8.16      3.33 o
   6  -1  15        2.58        5.03      4.05 o
   7  -1  15        0.00        0.50      3.64 o
  -9   0  15        5.25        6.95      2.70 o
  -8   0  15        0.28        0.46      3.19 o
  -7   0  15       17.01       17.97      1.84 o
  -6   0  15       19.17       20.48      1.96 o
  -5   0  15       51.31       48.38      4.26 o
  -4   0  15      341.55      337.48     11.03 o
  -3   0  15      148.84      157.48      3.78 o
  -2   0  15       73.60       79.55      2.70 o
  -1   0  15       56.44       57.38      2.86 o
   0   0  15        5.56        3.80      4.08 o
   1   0  15        3.98        1.87      2.77 o
   2   0  15       18.84       18.19      4.17 o
   3   0  15        6.36        7.42      2.44 o
   4   0  15        5.09        2.81      4.31 o
   5   0  15        0.13        1.69      3.19 o
   6   0  15       18.75        9.58      4.40 o
   7   0  15        0.18        1.22      2.95 o
  -9   1  15        6.43        4.14      2.47 o
  -8   1  15        7.43        7.71      2.06 o
  -7   1  15       17.03       19.17      2.47 o
  -6   1  15       11.59       16.58      2.36 o
  -5   1  15       43.25       41.45      2.49 o
  -4   1  15       80.76       77.11      3.21 o
  -3   1  15        4.16        9.15      2.38 o
  -2   1  15       39.23       45.94      2.62 o
  -1   1  15        4.09        3.46      2.87 o
   0   1  15       19.97       18.14      3.68 o
   1   1  15        0.87        3.37      2.86 o
   2   1  15       99.62      118.75      5.02 o
   3   1  15        4.81       10.09      3.08 o
   4   1  15       13.52        9.89      4.27 o
   5   1  15        0.13        2.65      3.49 o
   6   1  15        8.71        9.94      3.44 o
   7   1  15        7.92        6.99      2.85 o
  -9   2  15       11.32       13.28      2.39 o
  -8   2  15        2.81        4.56      1.86 o
  -7   2  15        4.49        6.17      2.10 o
  -6   2  15      192.43      183.13      8.42 o
  -5   2  15       31.24       35.23      2.04 o
  -4   2  15        0.91        2.52      2.08 o
  -3   2  15       85.98       86.72      2.59 o
  -2   2  15       63.12       71.27      3.69 o
  -1   2  15       16.52       18.28      2.84 o
   0   2  15        6.28        6.82      3.08 o
   1   2  15        0.86        1.42      3.37 o
   2   2  15        9.23       10.88      2.33 o
   3   2  15        5.80        5.80      2.10 o
   4   2  15       37.68       35.15      3.43 o
   5   2  15        4.71        5.83      3.37 o
   6   2  15        8.64        9.74      3.30 o
  -9   3  15        6.56        9.17      2.26 o
  -8   3  15        3.91        3.34      2.57 o
  -7   3  15       84.65       73.52      3.29 o
  -6   3  15        0.28        0.28      2.07 o
  -5   3  15       29.43       27.23      5.00 o
  -4   3  15      160.20      155.14      4.76 o
  -3   3  15       26.92       25.96      2.80 o
  -2   3  15        8.98        6.49      2.69 o
  -1   3  15        4.56        8.58      2.69 o
   0   3  15        0.14        1.41      2.30 o
   1   3  15        1.83        1.96      2.12 o
   2   3  15       47.16       45.07      2.68 o
   3   3  15        0.36        0.28      3.22 o
   4   3  15        0.27        2.43      3.29 o
   5   3  15        0.14       -2.91      2.92 o
   6   3  15        0.30        1.89      3.18 o
  -9   4  15        7.79        2.69      2.41 o
  -8   4  15        1.42        1.15      2.96 o
  -7   4  15       10.17       11.86      3.11 o
  -6   4  15       18.27       19.80      2.17 o
  -5   4  15       12.40        9.08      2.17 o
  -4   4  15       10.24       12.94      2.42 o
  -3   4  15       27.51       24.10      2.69 o
  -2   4  15        8.91       11.10      2.71 o
  -1   4  15       18.22       20.28      2.70 o
   0   4  15        0.00        2.63      2.64 o
   1   4  15        2.75        4.12      1.90 o
   2   4  15       12.31       12.10      2.63 o
   3   4  15        0.61        0.13      2.15 o
   4   4  15        6.44        6.13      3.44 o
   5   4  15        0.40        3.87      3.34 o
  -8   5  15        4.79        2.37      2.30 o
  -7   5  15       24.63       17.75      2.30 o
  -6   5  15       85.01       83.56      2.31 o
  -5   5  15       53.30       56.84      2.65 o
  -4   5  15        1.66        6.48      2.73 o
  -3   5  15        1.50        1.81      2.39 o
  -2   5  15        5.63        7.46      2.73 o
  -1   5  15       17.61       17.03      2.84 o
   0   5  15        1.20        1.76      2.12 o
   1   5  15        3.03        4.20      2.15 o
   2   5  15        0.07        1.79      2.21 o
   3   5  15        9.90       12.26      2.84 o
   4   5  15        2.69        3.45      3.04 o
  -8   6  15        1.72        4.16      3.08 o
  -7   6  15        0.01       -0.87      2.27 o
  -6   6  15        0.35       -0.12      2.29 o
  -5   6  15        0.10        2.42      2.81 o
  -4   6  15        0.04        3.57      2.85 o
  -3   6  15        8.06        6.75      2.17 o
  -2   6  15        0.28        2.21      2.82 o
  -1   6  15        5.42        6.83      2.48 o
   0   6  15        5.04        4.46      2.01 o
   1   6  15        4.55        5.97      2.63 o
   2   6  15       19.93       17.40      2.76 o
   3   6  15        2.25        2.10      2.41 o
  -6   7  15        0.01        1.65      3.08 o
  -5   7  15        0.41        1.75      2.27 o
  -4   7  15        0.33       -0.82      2.95 o
  -3   7  15        0.53        1.58      2.52 o
  -2   7  15        3.67        7.06      2.58 o
  -1   7  15        0.34        0.35      2.10 o
   0   7  15        2.99        2.64      2.62 o
   1   7  15       13.11        8.13      2.75 o
  -4   8  15        1.45        1.19      2.27 o
  -3   8  15        5.99        7.03      2.90 o
  -2   8  15        0.41        2.31      2.29 o
  -1  -9  16        6.17        5.63      2.76 o
   0  -9  16        0.31       -0.15      2.73 o
   1  -9  16        8.71       12.36      2.77 o
   2  -9  16        8.28        8.97      2.70 o
   3  -9  16        0.24        2.33      3.19 o
  -3  -8  16       24.19       26.14      3.54 o
  -2  -8  16       22.20       26.01      2.48 o
  -1  -8  16       26.79       31.23      2.51 o
   0  -8  16        0.06        1.23      2.92 o
   1  -8  16        3.92        6.90      2.69 o
   2  -8  16        1.46        5.30      2.98 o
   3  -8  16        1.41       -0.72      3.76 o
   4  -8  16       10.21       13.16      2.73 o
   5  -8  16        0.61        0.49      2.76 o
  -5  -7  16        5.82        6.53      2.20 o
  -4  -7  16        2.21        2.98      2.40 o
  -3  -7  16        3.10        6.12      2.23 o
  -2  -7  16        0.74        0.52      1.93 o
  -1  -7  16        0.12        4.26      2.48 o
   0  -7  16        2.23        3.67      3.02 o
   1  -7  16       14.72       12.78      2.91 o
   2  -7  16        7.47        5.59      2.89 o
   3  -7  16        2.41        4.90      2.87 o
   4  -7  16       28.56       27.89      2.68 o
   5  -7  16        0.52        0.69      2.39 o
   6  -7  16        2.26        4.63      2.83 o
  -6  -6  16       10.39       20.29      2.71 o
  -5  -6  16        0.33        1.01      2.00 o
  -4  -6  16        6.81        8.18      1.99 o
  -3  -6  16        0.07        1.26      1.93 o
  -2  -6  16        0.73        1.12      2.05 o
  -1  -6  16        3.62        3.95      2.39 o
   0  -6  16        6.64        6.73      3.99 o
   1  -6  16        4.86        6.59      2.85 o
   2  -6  16       11.07       11.00      2.67 o
   3  -6  16       63.96       61.07      3.07 o
   4  -6  16       13.65       11.36      2.35 o
   5  -6  16       64.37       52.39      4.26 o
   6  -6  16        9.29        4.52      2.53 o
  -7  -5  16       25.20       20.14      2.52 o
  -6  -5  16        0.90        1.95      2.10 o
  -5  -5  16        5.27        7.11      2.05 o
  -4  -5  16        0.00        0.07      2.39 o
  -3  -5  16       21.03       22.49      2.46 o
  -2  -5  16       27.88       22.58      3.38 o
  -1  -5  16        0.85        2.91      1.71 o
   0  -5  16       17.05       19.44      2.94 o
   1  -5  16        2.60        2.26      2.92 o
   2  -5  16        4.39        1.41      4.38 o
   3  -5  16        5.16        7.25      3.18 o
   4  -5  16        5.24        7.63      2.30 o
   5  -5  16        6.27        5.73      2.14 o
   6  -5  16        0.34        0.32      2.41 o
   7  -5  16        0.00        1.03      2.60 o
  -7  -4  16        0.11        2.56      2.13 o
  -6  -4  16        5.49        6.06      2.67 o
  -5  -4  16       11.86        9.18      2.21 o
  -4  -4  16       19.88       20.53      2.26 o
  -3  -4  16       20.29       20.82      2.19 o
  -2  -4  16        0.15        1.11      2.14 o
  -1  -4  16       25.13       24.37      2.42 o
   0  -4  16      360.65      346.66     17.32 o
   1  -4  16       12.51       13.24      2.48 o
   2  -4  16        6.99        6.68      2.71 o
   3  -4  16       29.71       34.12      3.89 o
   4  -4  16       52.50       49.27      2.92 o
   5  -4  16        1.18        4.65      2.62 o
   6  -4  16        0.01       -0.90      2.66 o
   7  -4  16        3.64        2.11      2.66 o
  -8  -3  16        1.30       -0.27      1.98 o
  -7  -3  16       34.17       38.18      3.38 o
  -6  -3  16        3.20        2.53      2.01 o
  -5  -3  16        9.76       12.11      2.14 o
  -4  -3  16      215.14      196.53      3.97 o
  -3  -3  16       96.01      102.69      2.46 o
  -2  -3  16       14.58       14.48      2.37 o
  -1  -3  16      327.88      354.94      7.12 o
   0  -3  16      412.01      424.69     18.28 o
   1  -3  16      144.02      152.52      6.77 o
   2  -3  16        4.50        3.89      3.00 o
   3  -3  16        0.75        2.02      3.14 o
   4  -3  16       25.29       26.70      2.77 o
   5  -3  16        9.57        7.74      3.20 o
   6  -3  16        2.39        4.78      3.36 o
   7  -3  16        0.75        3.66      4.87 o
  -8  -2  16       49.02       57.54      4.07 o
  -7  -2  16        0.70        1.54      2.03 o
  -6  -2  16        0.95        0.31      2.07 o
  -5  -2  16       35.58       30.62      2.42 o
  -4  -2  16        2.61        2.73      2.47 o
  -3  -2  16       21.58       17.01      2.42 o
  -2  -2  16       21.37       19.90      2.36 o
  -1  -2  16       54.53       57.22      3.09 o
   0  -2  16      107.72      109.81      4.12 o
   1  -2  16       68.04       76.64      3.66 o
   2  -2  16        9.42        9.14      3.05 o
   3  -2  16       11.52        0.66      4.50 o
   4  -2  16        0.20        6.05      2.59 o
   5  -2  16       18.39       15.68      2.76 o
   6  -2  16        0.10        0.37      4.83 o
   7  -2  16        0.18        2.11      4.78 o
  -9  -1  16        9.62       10.71      2.37 o
  -8  -1  16        1.36        4.11      2.62 o
  -7  -1  16        0.05        0.68      1.95 o
  -6  -1  16       15.71       16.42      1.96 o
  -5  -1  16       91.43       95.51      3.76 o
  -4  -1  16        0.54        2.02      2.04 o
  -3  -1  16      181.94      187.71      9.91 o
  -2  -1  16      623.31      645.55     19.44 o
  -1  -1  16      160.92      164.32      6.15 o
   0  -1  16      140.15      158.28      5.11 o
   1  -1  16       15.70       14.25      4.08 o
   2  -1  16        8.89       10.92      3.05 o
   3  -1  16        0.00        4.17      3.05 o
   4  -1  16        3.10        4.38      2.27 o
   5  -1  16        0.82       -4.59      4.59 o
   6  -1  16        0.16        3.00      3.47 o
   7  -1  16        0.06       -0.52      3.56 o
  -9   0  16        0.81       -0.99      2.19 o
  -8   0  16       10.26       12.35      2.15 o
  -7   0  16        1.67        2.66      2.17 o
  -6   0  16        1.07        0.83      2.25 o
  -5   0  16        0.12        0.77      2.10 o
  -4   0  16      823.26      823.95     34.01 o
  -3   0  16      450.26      469.19     18.18 o
  -2   0  16      141.37      132.80      7.11 o
  -1   0  16       96.19       93.05      3.60 o
   0   0  16       65.09       70.55      4.36 o
   1   0  16        0.16        5.86      3.98 o
   2   0  16        1.61        4.73      4.27 o
   3   0  16        4.50        7.52      2.44 o
   4   0  16        2.91        3.53      2.17 o
   5   0  16        2.68        5.44      4.50 o
   6   0  16        0.00       -2.16      3.23 o
   7   0  16        0.09        0.92      4.07 o
  -9   1  16        1.86        4.14      2.35 o
  -8   1  16        0.24        2.19      2.18 o
  -7   1  16       16.20       16.66      2.26 o
  -6   1  16       15.31       17.88      1.95 o
  -5   1  16        0.03        1.97      2.18 o
  -4   1  16      247.76      262.82      7.98 o
  -3   1  16       46.00       44.89      2.03 o
  -2   1  16        0.01        2.94      3.08 o
  -1   1  16       16.60       16.48      3.23 o
   0   1  16       13.96       12.83      3.67 o
   1   1  16        2.77        7.59      4.22 o
   2   1  16        0.29        3.28      3.23 o
   3   1  16        3.15        4.12      2.46 o
   4   1  16        3.19        5.62      3.05 o
   5   1  16        0.24        5.81      4.64 o
   6   1  16        2.53        4.99      3.31 o
  -9   2  16        2.09        7.08      2.43 o
  -8   2  16        0.01        2.75      2.27 o
  -7   2  16        0.01        2.81      1.91 o
  -6   2  16       36.41       36.24      2.27 o
  -5   2  16       18.12       16.79      2.47 o
  -4   2  16        0.42        0.90      1.97 o
  -3   2  16       21.14       21.11      2.32 o
  -2   2  16        6.33        7.73      2.31 o
  -1   2  16        4.57        5.09      2.94 o
   0   2  16        0.27        1.09      2.61 o
   1   2  16        0.05        1.62      3.44 o
   2   2  16        0.46        1.36      2.25 o
   3   2  16       39.14       42.50      2.53 o
   4   2  16        3.15        6.84      4.08 o
   5   2  16        0.05        1.98      2.90 o
   6   2  16        1.39        2.46      3.61 o
  -9   3  16        2.14        3.94      2.43 o
  -8   3  16        3.46        6.90      2.83 o
  -7   3  16       18.21       22.66      2.47 o
  -6   3  16        4.60        1.31      2.38 o
  -5   3  16       18.29       14.80      2.39 o
  -4   3  16       21.28       20.84      1.90 o
  -3   3  16       22.42       23.31      2.70 o
  -2   3  16       20.38       23.50      2.43 o
  -1   3  16       68.22       64.58      4.25 o
   0   3  16        0.19        2.73      2.93 o
   1   3  16        0.09        1.16      2.28 o
   2   3  16        8.58        8.45      2.62 o
   3   3  16       24.28       18.20      2.22 o
   4   3  16        0.91        1.65      2.80 o
   5   3  16        4.54        3.70      3.37 o
  -8   4  16        5.14        3.89      2.17 o
  -7   4  16        4.18        7.61      2.48 o
  -6   4  16        2.67        4.35      1.97 o
  -5   4  16       65.04       64.58      3.82 o
  -4   4  16       51.77       45.29      2.91 o
  -3   4  16        0.13        1.22      2.72 o
  -2   4  16        5.64        8.58      2.70 o
  -1   4  16       11.31       14.62      3.26 o
   0   4  16        2.06        3.36      2.92 o
   1   4  16        0.00        1.84      2.23 o
   2   4  16        1.21        2.93      2.19 o
   3   4  16        0.00       -0.17      2.56 o
   4   4  16        0.68        2.01      2.88 o
  -8   5  16        0.01        2.61      2.18 o
  -7   5  16        9.63        7.96      2.21 o
  -6   5  16        2.67        2.42      2.18 o
  -5   5  16       32.23       32.93      2.95 o
  -4   5  16       15.16       13.56      2.44 o
  -3   5  16       11.07       15.09      2.72 o
  -2   5  16        8.22        5.49      2.78 o
  -1   5  16        3.90        5.53      2.73 o
   0   5  16        0.14        0.89      1.91 o
   1   5  16       10.44       12.21      2.33 o
   2   5  16       11.35        8.83      3.06 o
   3   5  16       14.13       10.82      2.44 o
  -7   6  16        2.89        5.71      2.44 o
  -6   6  16       15.47       15.35      3.05 o
  -5   6  16        3.54        5.87      2.94 o
  -4   6  16        0.02        1.30      2.76 o
  -3   6  16        1.65        1.82      2.76 o
  -2   6  16        1.59        2.64      2.87 o
  -1   6  16        1.30        1.60      2.17 o
   0   6  16        0.05        2.09      2.53 o
   1   6  16        1.05       -0.58      2.59 o
   2   6  16        3.54        4.44      2.49 o
  -5   7  16        4.83        5.36      2.65 o
  -4   7  16        4.99        8.02      2.60 o
  -3   7  16        0.38        0.05      2.61 o
  -2   7  16        2.70        2.69      2.41 o
  -1   7  16        0.01        0.96      2.37 o
   0   7  16        2.16        1.76      2.71 o
   0  -9  17       15.93       13.39      4.14 o
   1  -9  17        0.50        2.74      3.99 o
  -3  -8  17        5.16        5.92      2.71 o
  -2  -8  17        0.59        0.53      2.39 o
  -1  -8  17        7.13        9.37      2.57 o
   0  -8  17        1.49       -0.38      3.03 o
   1  -8  17        1.04        4.00      2.99 o
   2  -8  17       10.05        6.99      2.95 o
   3  -8  17        0.40        2.53      3.04 o
   4  -8  17        1.92        3.68      2.75 o
  -4  -7  17        0.02        4.33      2.29 o
  -3  -7  17        0.62        1.85      2.30 o
  -2  -7  17       12.54       13.23      2.14 o
  -1  -7  17        1.20        2.74      2.23 o
   0  -7  17        4.67        6.24      2.94 o
   1  -7  17       25.67       30.38      2.83 o
   2  -7  17        1.09       -0.54      2.94 o
   3  -7  17        1.24        2.57      2.96 o
   4  -7  17        1.82        2.10      2.48 o
   5  -7  17        0.38        3.51      2.78 o
  -6  -6  17        0.44        0.48      3.20 o
  -5  -6  17       10.41        9.54      2.38 o
  -4  -6  17       13.02       12.59      2.31 o
  -3  -6  17        6.32        7.20      2.22 o
  -2  -6  17        6.27        5.99      2.15 o
  -1  -6  17        9.22        9.67      2.49 o
   0  -6  17        0.79        3.68      2.38 o
   1  -6  17        8.26        5.52      2.46 o
   2  -6  17       16.02       10.65      4.16 o
   3  -6  17        6.82        7.51      3.11 o
   4  -6  17        0.01       -0.19      2.35 o
   5  -6  17        8.57        5.04      2.57 o
   6  -6  17        1.55        2.23      3.00 o
  -6  -5  17        1.25        3.11      2.22 o
  -5  -5  17       10.02       11.50      2.22 o
  -4  -5  17        0.76        0.13      1.83 o
  -3  -5  17       46.51       45.31      2.77 o
  -2  -5  17        0.03        2.95      2.36 o
  -1  -5  17       19.32       18.09      2.42 o
   0  -5  17       92.28       83.18      5.63 o
   1  -5  17        9.45       10.36      2.51 o
   2  -5  17       18.63       18.85      2.70 o
   3  -5  17        0.05        0.31      2.82 o
   4  -5  17        6.92        6.40      2.87 o
   5  -5  17        5.18        5.04      3.08 o
   6  -5  17        1.08        2.85      3.13 o
  -7  -4  17        6.46        4.54      2.34 o
  -6  -4  17       15.46       15.39      2.56 o
  -5  -4  17        2.15        5.90      2.20 o
  -4  -4  17        2.18        3.70      2.08 o
  -3  -4  17        1.91        3.46      2.40 o
  -2  -4  17      460.43      454.73     13.15 o
  -1  -4  17       46.74       40.08      2.29 o
   0  -4  17        9.14        8.80      3.00 o
   1  -4  17        0.01        1.67      2.96 o
   2  -4  17        2.50        3.74      2.61 o
   3  -4  17        5.16        5.30      3.19 o
   4  -4  17        8.11       12.84      3.21 o
   5  -4  17        8.48        4.40      3.43 o
   6  -4  17        0.03        3.08      3.43 o
   7  -4  17        0.86        2.69      2.60 o
  -8  -3  17       10.15        9.44      2.45 o
  -7  -3  17        0.11        0.31      1.93 o
  -6  -3  17        0.81        1.66      2.15 o
  -5  -3  17       10.01       11.59      2.45 o
  -4  -3  17       18.64       17.23      2.05 o
  -3  -3  17        0.93        2.92      2.33 o
  -2  -3  17      120.68      117.15      3.86 o
  -1  -3  17       65.00       65.44      2.41 o
   0  -3  17      143.56      146.40      5.53 o
   1  -3  17      162.76      156.55      4.36 o
   2  -3  17        0.39        1.12      4.45 o
   3  -3  17       10.20       13.17      4.55 o
   4  -3  17        0.62       -0.54      3.15 o
   5  -3  17        2.33        3.81      3.29 o
   6  -3  17        2.65        1.48      2.81 o
   7  -3  17        0.73        1.01      3.65 o
  -8  -2  17        1.51        3.89      2.37 o
  -7  -2  17        0.19        2.79      2.50 o
  -6  -2  17        3.79        7.71      2.15 o
  -5  -2  17        0.03        3.54      2.38 o
  -4  -2  17      306.31      302.85      9.25 o
  -3  -2  17       60.35       51.20      3.40 o
  -2  -2  17        0.99       -0.87      2.10 o
  -1  -2  17       55.01       54.64      2.41 o
   0  -2  17      265.30      268.99      4.83 o
   1  -2  17        7.02        9.56      3.09 o
   2  -2  17        1.16       -0.14      4.41 o
   3  -2  17       79.61       84.38      3.84 o
   4  -2  17        8.45        7.25      3.23 o
   5  -2  17        5.00        7.62      2.85 o
   6  -2  17        9.46        7.15      2.55 o
   7  -2  17        0.28        7.87      3.56 o
  -8  -1  17        0.10        4.92      2.58 o
  -7  -1  17        5.08        4.18      1.80 o
  -6  -1  17       12.41        8.51      2.45 o
  -5  -1  17        0.04        1.52      2.40 o
  -4  -1  17       48.88       39.28      2.95 o
  -3  -1  17       17.95       18.90      2.81 o
  -2  -1  17      462.22      477.38     13.50 o
  -1  -1  17      102.79      100.29      3.27 o
   0  -1  17        1.17       -0.80      4.17 o
   1  -1  17       15.53       12.75      4.45 o
   2  -1  17       18.94       23.30      4.31 o
   3  -1  17        5.71        9.64      3.07 o
   4  -1  17        5.21       10.45      3.20 o
   5  -1  17        2.02        1.83      2.58 o
   6  -1  17        0.50       -2.06      4.97 o
   7  -1  17        0.01        6.84      5.39 o
  -9   0  17        0.04       -1.75      2.39 o
  -8   0  17        1.39        4.25      2.30 o
  -7   0  17        0.17        4.21      2.07 o
  -6   0  17        2.00        4.58      2.18 o
  -5   0  17       79.56       74.75      3.28 o
  -4   0  17       19.12       23.81      2.26 o
  -3   0  17      254.79      247.96      8.47 o
  -2   0  17      157.22      164.83      6.67 o
  -1   0  17       18.61       23.60      3.27 o
   0   0  17       12.08       14.34      3.23 o
   1   0  17       22.69       28.17      4.55 o
   2   0  17        2.33        1.41      4.31 o
   3   0  17        3.48        5.28      2.43 o
   4   0  17        0.63        2.65      4.52 o
   5   0  17        1.39        3.61      4.64 o
   6   0  17        0.54        0.19      4.92 o
  -9   1  17       24.70       20.20      2.50 o
  -8   1  17        0.50       -0.55      2.31 o
  -7   1  17       31.78       41.17      5.89 o
  -6   1  17        0.01       -0.37      1.94 o
  -5   1  17       14.28       13.90      2.45 o
  -4   1  17       43.05       41.67      2.08 o
  -3   1  17        3.27        3.11      2.36 o
  -2   1  17        0.37        3.55      2.44 o
  -1   1  17       88.91       96.51      8.99 o
   0   1  17        4.34        5.62      3.00 o
   1   1  17       22.11       32.11      4.59 o
   2   1  17        0.08       -0.47      3.09 o
   3   1  17        3.12        3.26      2.62 o
   4   1  17        1.20        1.38      4.05 o
   5   1  17       14.38       13.22      3.61 o
   6   1  17        0.08        2.62      4.97 o
  -9   2  17        0.11        0.56      2.22 o
  -8   2  17       20.99       20.57      2.45 o
  -7   2  17       24.85       28.38      2.30 o
  -6   2  17       18.52       15.54      1.75 o
  -5   2  17        0.85        5.92      2.35 o
  -4   2  17        4.28        4.66      1.98 o
  -3   2  17        3.39        5.06      2.32 o
  -2   2  17        1.47        1.15      3.09 o
  -1   2  17       30.88       32.34      2.94 o
   0   2  17        0.14        1.85      3.35 o
   1   2  17        8.88        9.75      4.55 o
   2   2  17        0.55        4.48      2.19 o
   3   2  17        0.04        0.22      3.35 o
   4   2  17        3.27        4.51      2.40 o
   5   2  17        8.26        5.34      5.11 o
  -8   3  17        0.41        0.30      1.96 o
  -7   3  17       21.45       15.90      1.90 o
  -6   3  17        2.63        2.82      2.41 o
  -5   3  17        9.15       10.01      1.94 o
  -4   3  17       15.93       14.72      2.11 o
  -3   3  17        0.48        3.90      2.71 o
  -2   3  17        9.28        8.75      2.73 o
  -1   3  17        0.09        0.99      2.37 o
   0   3  17        2.84        2.23      2.51 o
   1   3  17        3.34        3.16      2.61 o
   2   3  17        5.59        5.07      2.82 o
   3   3  17        0.98        1.75      2.90 o
   4   3  17        0.77        1.68      2.51 o
   5   3  17        1.30        2.24      2.99 o
  -8   4  17        0.70        4.21      2.15 o
  -7   4  17        1.24        3.05      2.08 o
  -6   4  17       20.61       23.86      2.14 o
  -5   4  17       23.73       28.73      2.25 o
  -4   4  17        5.63        2.93      2.81 o
  -3   4  17       64.02       64.46      2.98 o
  -2   4  17        8.57        9.06      2.74 o
  -1   4  17       14.12       11.62      2.82 o
   0   4  17        0.11        2.13      2.35 o
   1   4  17        3.86        4.97      2.21 o
   2   4  17        2.53        3.00      2.16 o
   3   4  17        1.95        1.58      2.11 o
   4   4  17        9.50        7.16      3.03 o
  -7   5  17       15.64       10.73      2.21 o
  -6   5  17        0.76        1.89      2.05 o
  -5   5  17       36.15       32.28      2.39 o
  -4   5  17        8.57        9.40      2.83 o
  -3   5  17        4.03        5.54      2.82 o
  -2   5  17        2.87        1.34      2.57 o
  -1   5  17        2.04        6.34      2.89 o
   0   5  17        0.28        1.00      2.22 o
   1   5  17        8.41        7.49      2.37 o
   2   5  17        0.02        1.38      2.18 o
   3   5  17        0.11       -0.13      2.79 o
  -6   6  17       41.06       39.89      3.49 o
  -5   6  17        1.12        5.69      2.92 o
  -4   6  17        4.08        4.74      2.95 o
  -3   6  17       16.41       16.66      2.75 o
  -2   6  17        2.77        6.05      2.93 o
  -1   6  17        1.12        3.23      2.31 o
   0   6  17        1.05        3.77      2.65 o
   1   6  17        2.07        1.25      2.38 o
  -4   7  17        0.71        3.26      3.15 o
  -3   7  17        1.52        2.74      2.69 o
  -2   7  17        0.00        2.03      2.61 o
  -1   7  17        0.33        0.07      2.76 o
  -2  -8  18        7.12        6.96      2.09 o
  -1  -8  18        1.73        0.90      2.82 o
   0  -8  18        8.13        9.18      2.50 o
   1  -8  18       34.78       37.19      3.43 o
   2  -8  18        3.38        2.84      3.14 o
   3  -8  18        1.94        1.20      3.21 o
  -4  -7  18        6.98        5.51      2.42 o
  -3  -7  18       30.00       36.90      3.02 o
  -2  -7  18        1.26        3.17      2.59 o
  -1  -7  18        1.36        1.51      2.28 o
   0  -7  18        7.14        7.40      2.58 o
   1  -7  18        0.13        1.75      2.99 o
   2  -7  18        3.99        2.40      2.34 o
   3  -7  18        0.23        3.33      3.25 o
   4  -7  18        0.10        0.02      2.79 o
   5  -7  18        6.63        5.38      3.52 o
  -5  -6  18        2.55        2.94      1.99 o
  -4  -6  18        2.93        2.44      1.96 o
  -3  -6  18       10.75       13.49      2.26 o
  -2  -6  18        7.19        7.52      2.02 o
  -1  -6  18        0.65        2.58      2.44 o
   0  -6  18        0.05        3.00      2.91 o
   1  -6  18        8.44       10.06      2.49 o
   2  -6  18        1.02        6.20      3.88 o
   3  -6  18        2.13        3.50      3.40 o
   4  -6  18        0.10        1.76      2.43 o
   5  -6  18        3.05        1.53      2.58 o
  -6  -5  18        1.74        3.85      2.43 o
  -5  -5  18        0.62        1.94      2.10 o
  -4  -5  18       19.29       22.62      2.39 o
  -3  -5  18       17.68       12.22      2.48 o
  -2  -5  18        1.51        5.05      2.35 o
  -1  -5  18       26.20       24.08      2.06 o
   0  -5  18       72.63       62.19      2.84 o
   1  -5  18       43.15       46.66      3.36 o
   2  -5  18        0.41       -0.69      3.43 o
   3  -5  18        8.18        5.66      2.92 o
   4  -5  18        1.39        0.08      3.28 o
   5  -5  18        6.11        7.87      3.55 o
   6  -5  18        2.84        3.55      3.65 o
  -7  -4  18        0.39        3.24      2.42 o
  -6  -4  18        2.07        0.66      2.08 o
  -5  -4  18        0.23        1.66      2.10 o
  -4  -4  18        0.87        1.14      2.26 o
  -3  -4  18        0.10        1.32      1.94 o
  -2  -4  18       58.23       50.59      2.13 o
  -1  -4  18       13.52       11.86      2.21 o
   0  -4  18        1.38        2.54      2.38 o
   1  -4  18       12.57       13.08      3.13 o
   2  -4  18        0.91        2.77      3.14 o
   3  -4  18       10.79        4.50      4.50 o
   4  -4  18        1.13        1.00      3.20 o
   5  -4  18        5.97        7.87      2.84 o
   6  -4  18        2.51        1.56      2.83 o
  -7  -3  18       31.03       35.11      2.36 o
  -6  -3  18       23.66       27.46      2.32 o
  -5  -3  18       34.44       27.13      2.16 o
  -4  -3  18        1.18        2.33      1.97 o
  -3  -3  18        4.02        3.51      1.90 o
  -2  -3  18       15.86       14.72      2.24 o
  -1  -3  18      289.86      306.11     12.85 o
   0  -3  18       32.81       38.06      3.50 o
   1  -3  18      124.92      130.19      4.36 o
   2  -3  18        9.34        6.94      4.55 o
   3  -3  18        9.55        9.14      4.73 o
   4  -3  18       25.36       23.04      3.38 o
   5  -3  18        1.99        4.73      4.08 o
   6  -3  18        0.00       -0.76      3.50 o
  -8  -2  18        4.84        5.03      2.01 o
  -7  -2  18        1.07        3.27      2.54 o
  -6  -2  18        0.74        1.05      2.09 o
  -5  -2  18       17.91       20.89      2.27 o
  -4  -2  18        0.57        2.02      2.07 o
  -3  -2  18       16.38       16.61      2.54 o
  -2  -2  18        2.75        2.92      1.94 o
  -1  -2  18      120.25      127.84      7.18 o
   0  -2  18      297.94      317.68      6.33 o
   1  -2  18       45.34       44.06      3.66 o
   2  -2  18        1.78        1.50      3.19 o
   3  -2  18        7.62        8.25      3.09 o
   4  -2  18       12.33       10.06      3.43 o
   5  -2  18        9.00        5.15      3.26 o
   6  -2  18        0.06       -1.90      3.62 o
  -8  -1  18        2.38        3.67      2.15 o
  -7  -1  18       11.34       11.38      2.75 o
  -6  -1  18        0.01        0.93      2.18 o
  -5  -1  18        0.51       -0.50      2.04 o
  -4  -1  18      192.05      176.19      4.42 o
  -3  -1  18      476.69      486.81     15.95 o
  -2  -1  18       29.84       29.73      2.17 o
  -1  -1  18      786.80      820.70     33.72 o
   0  -1  18      448.30      484.06      6.99 o
   1  -1  18      161.62      175.02      4.50 o
   2  -1  18        2.66       -1.55      4.31 o
   3  -1  18        8.64        9.21      2.61 o
   4  -1  18        2.11        2.75      3.20 o
   5  -1  18        3.56        3.01      2.37 o
   6  -1  18        0.01        2.89      3.05 o
  -8   0  18       85.32       84.65      6.71 o
  -7   0  18        0.04        3.28      2.50 o
  -6   0  18        0.24        0.24      2.45 o
  -5   0  18      125.29      119.00      4.67 o
  -4   0  18        0.81        0.22      2.05 o
  -3   0  18        9.16        9.09      1.93 o
  -2   0  18       84.75       85.90      4.73 o
  -1   0  18       77.40       73.91      3.20 o
   0   0  18       32.81       31.08      3.56 o
   1   0  18        0.18        2.95      4.27 o
   2   0  18        0.00        0.98      4.22 o
   3   0  18        0.42        3.36      3.10 o
   4   0  18        0.30       -0.39      2.49 o
   5   0  18        0.49       -0.80      2.82 o
   6   0  18        0.66       -1.17      3.47 o
  -8   1  18        0.04        0.11      2.61 o
  -7   1  18        2.79        3.30      2.71 o
  -6   1  18        0.28        1.37      1.71 o
  -5   1  18       24.06       24.50      1.87 o
  -4   1  18        0.75        3.64      2.37 o
  -3   1  18       17.93       18.03      2.23 o
  -2   1  18       97.73      103.05      7.41 o
  -1   1  18       20.06       17.31      2.72 o
   0   1  18       23.71       23.25      3.42 o
   1   1  18        0.53       -3.14      3.14 o
   2   1  18        4.60        8.44      4.50 o
   3   1  18        0.42        0.18      3.21 o
   4   1  18        1.53        1.60      3.30 o
   5   1  18        0.05        2.86      3.53 o
  -8   2  18        4.20        6.45      2.80 o
  -7   2  18        3.49        8.67      2.59 o
  -6   2  18        2.73        3.33      2.19 o
  -5   2  18        0.70        0.49      2.38 o
  -4   2  18       26.21       25.65      2.42 o
  -3   2  18        1.70        4.34      2.80 o
  -2   2  18        7.80        4.00      2.47 o
  -1   2  18       14.81       16.13      3.26 o
   0   2  18       20.63       21.39      3.08 o
   1   2  18        1.32        5.95      3.19 o
   2   2  18        0.01       -1.38      2.66 o
   3   2  18        0.45        1.83      3.41 o
   4   2  18        0.10        3.82      2.84 o
   5   2  18        3.75        3.00      4.15 o
  -8   3  18        1.01       -2.05      2.33 o
  -7   3  18        3.11        3.34      2.53 o
  -6   3  18       10.01        6.06      1.92 o
  -5   3  18       13.54       15.14      2.41 o
  -4   3  18        1.06        2.38      2.81 o
  -3   3  18        0.23        1.91      2.85 o
  -2   3  18      105.52      111.83      6.60 o
  -1   3  18        4.29        4.46      2.39 o
   0   3  18        0.25        1.94      3.18 o
   1   3  18        2.27        5.07      2.33 o
   2   3  18        2.62        2.45      3.04 o
   3   3  18        0.00        2.02      3.48 o
   4   3  18        1.00        2.35      3.65 o
  -7   4  18        6.91        6.96      2.39 o
  -6   4  18       32.33       25.50      2.43 o
  -5   4  18        9.28       11.44      2.35 o
  -4   4  18        9.56        4.15      2.86 o
  -3   4  18       20.25       19.43      2.86 o
  -2   4  18        1.03        0.14      2.36 o
  -1   4  18        0.13        1.13      2.39 o
   0   4  18        2.04        6.05      3.19 o
   1   4  18        0.02        2.20      2.33 o
   2   4  18        1.91        0.60      2.21 o
   3   4  18        3.22        3.75      2.52 o
  -7   5  18        4.29        7.16      2.72 o
  -6   5  18        0.04        2.70      2.70 o
  -5   5  18        1.05        4.51      2.93 o
  -4   5  18        3.32        4.75      2.95 o
  -3   5  18        0.09        1.84      2.77 o
  -2   5  18        0.54        0.68      3.01 o
  -1   5  18        4.77        4.27      2.92 o
   0   5  18        0.51        1.79      2.25 o
   1   5  18        0.79        1.32      2.35 o
   2   5  18        0.88        2.97      2.62 o
  -5   6  18        4.05        1.80      2.59 o
  -4   6  18        6.91        3.76      2.65 o
  -3   6  18        1.44        1.26      2.62 o
  -2   6  18        1.39        2.43      3.08 o
  -1   6  18        0.05       -1.38      2.35 o
   0   6  18        0.06        0.69      2.70 o
  -1  -8  19        3.43        2.41      2.94 o
   0  -8  19        2.34        3.57      3.26 o
   1  -8  19        0.17        2.71      3.18 o
   2  -8  19        0.03        0.12      4.03 o
  -3  -7  19       25.89       26.30      3.45 o
  -2  -7  19        1.96        2.92      2.64 o
  -1  -7  19        9.30        6.30      3.06 o
   0  -7  19       21.88       24.76      3.11 o
   1  -7  19        0.42       -1.23      3.66 o
   2  -7  19        4.00        3.11      3.98 o
   3  -7  19        0.05        0.70      3.34 o
   4  -7  19        1.12        2.29      2.62 o
  -5  -6  19        0.47        3.88      2.46 o
  -4  -6  19       21.67       30.23      3.65 o
  -3  -6  19        2.31        4.05      2.31 o
  -2  -6  19       27.69       29.49      2.88 o
  -1  -6  19        0.49        1.54      2.17 o
   0  -6  19        7.15        8.13      2.99 o
   1  -6  19        1.83        3.25      2.64 o
   2  -6  19       11.64       13.56      2.95 o
   3  -6  19        3.63        3.34      3.64 o
   4  -6  19        7.03        8.33      3.14 o
   5  -6  19        9.70        9.80      3.76 o
  -6  -5  19        0.08        2.45      2.47 o
  -5  -5  19       49.44       39.46      2.51 o
  -4  -5  19        1.16        3.35      1.94 o
  -3  -5  19        3.19        4.94      2.25 o
  -2  -5  19        5.58        5.69      2.23 o
  -1  -5  19       46.72       43.96      2.42 o
   0  -5  19       16.30       13.48      2.72 o
   1  -5  19        0.52       -1.99      2.99 o
   2  -5  19       14.27       14.49      3.83 o
   3  -5  19        2.98        5.86      3.23 o
   4  -5  19        0.07        0.13      2.83 o
   5  -5  19        2.51        1.27      2.98 o
  -6  -4  19       47.38       60.08      2.66 o
  -5  -4  19        0.98       -0.73      2.07 o
  -4  -4  19        3.28        3.13      2.54 o
  -3  -4  19        5.16        3.13      2.42 o
  -2  -4  19        0.08        3.32      2.16 o
  -1  -4  19        5.14        5.04      2.41 o
   0  -4  19        3.34        5.99      3.29 o
   1  -4  19       17.93       16.31      3.23 o
   2  -4  19        3.67        7.64      3.19 o
   3  -4  19        5.38        7.45      4.78 o
   4  -4  19        0.65       -1.62      2.70 o
   5  -4  19        1.53        1.65      3.01 o
   6  -4  19        0.18       -0.26      3.03 o
  -7  -3  19       23.61       22.27      2.35 o
  -6  -3  19        1.04        1.57      1.92 o
  -5  -3  19       16.16       21.74      2.59 o
  -4  -3  19        0.63        1.97      1.85 o
  -3  -3  19        9.93       11.85      2.44 o
  -2  -3  19        0.01        2.64      2.49 o
  -1  -3  19        1.11        3.21      2.93 o
   0  -3  19       14.57       13.31      3.17 o
   1  -3  19        0.14        0.80      4.50 o
   2  -3  19        0.76        3.33      3.05 o
   3  -3  19        0.40       -0.28      3.42 o
   4  -3  19        1.00        0.70      3.38 o
   5  -3  19        2.14        2.95      2.83 o
   6  -3  19        1.16        0.79      4.12 o
  -7  -2  19        0.52        3.19      2.09 o
  -6  -2  19       19.22       20.49      1.88 o
  -5  -2  19       39.40       35.98      2.27 o
  -4  -2  19        0.94        2.19      2.13 o
  -3  -2  19       27.04       27.78      2.08 o
  -2  -2  19       80.76       81.83      4.40 o
  -1  -2  19       33.69       32.84      2.79 o
   0  -2  19       40.36       41.48      4.83 o
   1  -2  19      134.81      150.40      5.30 o
   2  -2  19        6.93       14.48      4.50 o
   3  -2  19        3.98        2.34      4.87 o
   4  -2  19        2.25        6.42      3.12 o
   5  -2  19        4.53        7.03      2.95 o
   6  -2  19        0.26        1.40      3.68 o
  -8  -1  19       10.57       10.51      2.25 o
  -7  -1  19       18.34       21.11      4.32 o
  -6  -1  19        0.16        3.48      2.25 o
  -5  -1  19       10.27        8.48      2.20 o
  -4  -1  19       28.20       29.39      2.20 o
  -3  -1  19       14.95       14.06      1.90 o
  -2  -1  19        2.44        0.86      2.04 o
  -1  -1  19        0.18        1.74      2.62 o
   0  -1  19       43.15       43.59      4.73 o
   1  -1  19       47.75       49.31      4.64 o
   2  -1  19        0.16       -0.28      3.23 o
   3  -1  19        0.49        5.57      2.53 o
   4  -1  19        6.53        5.51      3.59 o
   5  -1  19        0.86        1.78      2.83 o
  -8   0  19        2.43        5.09      2.44 o
  -7   0  19        0.00        4.13      2.58 o
  -6   0  19        3.58        4.43      2.05 o
  -5   0  19        2.64        2.50      2.13 o
  -4   0  19        9.05       10.42      2.17 o
  -3   0  19       91.89       97.73      4.62 o
  -2   0  19      200.61      209.20      9.00 o
  -1   0  19      219.35      215.47     11.29 o
   0   0  19       19.03       20.11      4.45 o
   1   0  19       54.59       51.14      4.73 o
   2   0  19        6.09        7.50      3.23 o
   3   0  19        6.62        9.28      3.33 o
   4   0  19        0.08        0.66      2.53 o
   5   0  19        0.08       -0.37      2.44 o
  -8   1  19        1.57        2.87      2.20 o
  -7   1  19        0.03        0.71      1.96 o
  -6   1  19        0.33        0.10      2.56 o
  -5   1  19       14.99       16.24      2.54 o
  -4   1  19        1.16        2.37      2.36 o
  -3   1  19       13.60       16.19      2.20 o
  -2   1  19      143.63      132.42      6.11 o
  -1   1  19      118.78      120.08      5.24 o
   0   1  19        0.11       -1.64      4.50 o
   1   1  19        1.39        7.08      4.50 o
   2   1  19        0.11        2.96      2.69 o
   3   1  19        0.70        0.44      3.23 o
   4   1  19        0.42        2.70      4.31 o
   5   1  19        0.11        2.18      2.84 o
  -8   2  19        1.52        3.20      2.08 o
  -7   2  19        1.28        2.01      2.59 o
  -6   2  19        3.85        5.48      2.27 o
  -5   2  19        0.69        4.16      2.19 o
  -4   2  19        1.52        4.97      2.13 o
  -3   2  19        2.25        1.14      2.79 o
  -2   2  19        3.64        5.46      3.03 o
  -1   2  19        5.28        5.24      3.31 o
   0   2  19        0.11        1.12      4.36 o
   1   2  19        1.37        1.50      4.83 o
   2   2  19        0.69       -1.30      3.96 o
   3   2  19        1.00        5.90      3.43 o
   4   2  19        0.11       -0.05      3.58 o
  -7   3  19        1.39        2.46      2.21 o
  -6   3  19        0.04        1.73      2.08 o
  -5   3  19       10.97       11.69      2.00 o
  -4   3  19        3.45        4.35      2.88 o
  -3   3  19        3.56        3.61      2.42 o
  -2   3  19        5.07        7.13      2.42 o
  -1   3  19        6.01        6.87      2.64 o
   0   3  19        2.56        0.02      2.69 o
   1   3  19        7.64        8.55      3.10 o
   2   3  19        0.33        3.35      3.43 o
   3   3  19        0.44        2.86      3.59 o
  -7   4  19        0.46        0.13      2.41 o
  -6   4  19       18.19       22.12      2.69 o
  -5   4  19        0.51       -2.35      2.45 o
  -4   4  19        0.09        0.93      2.81 o
  -3   4  19        0.03        0.63      2.52 o
  -2   4  19        7.55        7.46      2.50 o
  -1   4  19        6.41        6.01      2.96 o
   0   4  19        0.03       -0.60      2.14 o
   1   4  19        2.51        3.51      2.37 o
   2   4  19        0.11        0.91      2.31 o
  -6   5  19        0.78        0.87      3.17 o
  -5   5  19        0.90        2.65      2.59 o
  -4   5  19        3.81        8.02      3.03 o
  -3   5  19        0.04        2.18      2.94 o
  -2   5  19        0.19        3.06      3.16 o
  -1   5  19        2.73        3.86      2.59 o
   0   5  19        0.53        2.81      2.75 o
   1   5  19        0.34        3.05      2.60 o
  -4   6  19        4.57        6.60      2.74 o
  -3   6  19        1.77        3.06      3.13 o
  -2   6  19        1.29        0.69      2.70 o
  -1   6  19        6.45       11.72      3.95 o
  -2  -7  20        2.00        1.41      2.37 o
  -1  -7  20        5.79        6.06      2.71 o
   0  -7  20        0.15        1.86      2.88 o
   1  -7  20        1.19        2.76      2.75 o
   2  -7  20        5.80        6.71      3.61 o
   3  -7  20        0.01        1.80      3.68 o
  -4  -6  20        0.22       -0.39      2.46 o
  -3  -6  20        0.52        0.92      2.67 o
  -2  -6  20        3.40        3.47      2.38 o
  -1  -6  20        1.41        1.94      3.02 o
   0  -6  20        0.02        0.38      3.05 o
   1  -6  20        2.87        3.63      3.47 o
   2  -6  20        9.75       11.59      3.51 o
   3  -6  20        7.22       10.16      3.24 o
   4  -6  20        7.69        5.94      3.71 o
  -5  -5  20        0.23        1.30      2.04 o
  -4  -5  20       24.67       22.89      2.42 o
  -3  -5  20        1.02        3.48      2.26 o
  -2  -5  20        0.02        0.28      2.39 o
  -1  -5  20       29.98       27.15      3.61 o
   0  -5  20        0.82        0.05      2.67 o
   1  -5  20       32.33       33.51      3.35 o
   2  -5  20        9.89        9.98      4.87 o
   3  -5  20        5.22        7.03      4.97 o
   4  -5  20        0.04       -0.26      3.65 o
  -6  -4  20        8.79        9.42      2.23 o
  -5  -4  20        1.70        3.98      2.04 o
  -4  -4  20       17.37       11.54      2.32 o
  -3  -4  20        9.31       10.49      2.55 o
  -2  -4  20       10.82       10.68      2.52 o
  -1  -4  20        0.07        1.48      2.61 o
   0  -4  20      102.05      108.85      4.00 o
   1  -4  20       24.48       24.42      4.41 o
   2  -4  20       12.46       13.50      3.56 o
   3  -4  20        0.57       -3.28      3.28 o
   4  -4  20        0.26        0.84      2.76 o
   5  -4  20        0.00        5.87      3.59 o
  -6  -3  20        0.00        2.45      2.07 o
  -5  -3  20        0.01        5.21      2.25 o
  -4  -3  20       12.31       16.07      2.36 o
  -3  -3  20        1.13        3.23      2.17 o
  -2  -3  20        0.49        0.53      2.51 o
  -1  -3  20       50.82       46.63      2.83 o
   0  -3  20       19.47       17.53      4.78 o
   1  -3  20        3.31       -0.66      4.83 o
   2  -3  20        2.24        6.84      4.69 o
   3  -3  20        1.26        0.84      4.64 o
   4  -3  20        0.04        0.76      2.80 o
   5  -3  20        0.43       -3.00      3.00 o
  -7  -2  20        4.51        3.34      2.63 o
  -6  -2  20        0.01       -1.37      2.55 o
  -5  -2  20        8.75        9.08      2.20 o
  -4  -2  20        0.14        1.97      2.09 o
  -3  -2  20        0.74        3.07      1.91 o
  -2  -2  20        5.47        8.25      2.02 o
  -1  -2  20        4.74        4.57      3.41 o
   0  -2  20        1.46        0.56      4.45 o
   1  -2  20        6.04       12.09      4.55 o
   2  -2  20        3.46        1.12      3.33 o
   3  -2  20       20.79       23.20      5.16 o
   4  -2  20        3.26        3.67      2.92 o
   5  -2  20        0.90        4.73      3.00 o
  -7  -1  20        4.66        6.69      2.07 o
  -6  -1  20        5.00        3.48      2.23 o
  -5  -1  20        8.64        7.71      2.45 o
  -4  -1  20       16.75       12.60      1.99 o
  -3  -1  20        0.98        2.44      2.10 o
  -2  -1  20        0.54        3.63      2.90 o
  -1  -1  20      188.26      185.67      4.41 o
   0  -1  20      208.52      218.26      5.53 o
   1  -1  20      202.28      197.11      4.92 o
   2  -1  20        4.05        5.25      4.55 o
   3  -1  20       23.30       21.80      3.98 o
   4  -1  20        2.90        0.70      2.98 o
   5  -1  20        2.68        3.47      4.59 o
  -7   0  20        0.11        1.96      2.20 o
  -6   0  20       18.57       21.93      2.36 o
  -5   0  20        3.22        3.29      2.47 o
  -4   0  20       15.13       16.13      2.48 o
  -3   0  20       35.87       37.29      2.36 o
  -2   0  20       44.49       38.29      3.50 o
  -1   0  20      178.14      193.49      5.53 o
   0   0  20       42.46       41.16      4.92 o
   1   0  20       21.42       27.28      4.78 o
   2   0  20        3.82        8.62      4.55 o
   3   0  20       20.00       21.29      2.83 o
   4   0  20        1.01       -1.80      2.35 o
   5   0  20        1.04        0.91      2.55 o
  -7   1  20       10.26       10.61      2.72 o
  -6   1  20        0.35        3.04      2.57 o
  -5   1  20        1.91        3.83      2.03 o
  -4   1  20       28.75       27.09      2.38 o
  -3   1  20       11.72       10.09      2.57 o
  -2   1  20        2.57        2.35      3.17 o
  -1   1  20      125.26      111.57      3.97 o
   0   1  20       18.83       18.61      4.78 o
   1   1  20        8.85        7.64      4.78 o
   2   1  20        0.00        0.54      4.38 o
   3   1  20        0.00        0.04      3.53 o
   4   1  20        0.02       -1.14      2.91 o
  -7   2  20        2.93        4.32      2.66 o
  -6   2  20       27.71       29.55      3.41 o
  -5   2  20       64.47       66.93      3.96 o
  -4   2  20        6.98        7.00      2.24 o
  -3   2  20        0.22       -0.07      2.53 o
  -2   2  20        8.44        6.55      3.23 o
  -1   2  20        4.02        4.20      3.31 o
   0   2  20        0.00       -2.91      4.97 o
   1   2  20       15.85       12.94      4.97 o
   2   2  20        1.77        3.65      2.82 o
   3   2  20        0.00        2.48      2.95 o
  -7   3  20        0.05        2.85      2.65 o
  -6   3  20        0.26        1.20      2.36 o
  -5   3  20        7.17        9.35      2.55 o
  -4   3  20        4.52        5.39      2.92 o
  -3   3  20        6.24        4.24      3.21 o
  -2   3  20        3.00        4.78      3.12 o
  -1   3  20        0.53        2.74      3.26 o
   0   3  20       11.43        9.89      3.80 o
   1   3  20        0.07       -1.70      2.30 o
   2   3  20        0.12        1.72      3.48 o
   3   3  20        0.48        0.82      3.70 o
  -6   4  20        0.14        2.21      2.40 o
  -5   4  20        2.65        4.21      3.13 o
  -4   4  20        0.01        1.65      3.04 o
  -3   4  20        0.77        0.99      2.96 o
  -2   4  20        1.32        1.72      2.96 o
  -1   4  20       12.05       10.27      3.36 o
   0   4  20        1.52        4.03      2.85 o
   1   4  20        0.10        1.69      3.03 o
  -5   5  20        0.29        1.40      3.11 o
  -4   5  20        4.34        4.18      3.15 o
  -3   5  20        4.54        4.48      3.13 o
  -2   5  20       15.73       12.98      3.11 o
  -1   5  20        0.01        0.65      2.14 o
   0   5  20        1.36        1.61      2.80 o
  -1  -7  21        1.06        0.09      6.19 o
   0  -7  21        1.63        6.61      3.46 o
   1  -7  21        0.90        2.28      3.53 o
  -3  -6  21        2.59        6.36      2.37 o
  -2  -6  21       34.22       35.88      2.39 o
  -1  -6  21        1.08        1.06      2.73 o
   0  -6  21       10.16       10.89      3.38 o
   1  -6  21        7.60        9.64      4.24 o
   2  -6  21        0.02        1.10      3.06 o
   3  -6  21        0.07        4.97      3.70 o
  -4  -5  21       23.58       25.55      2.72 o
  -3  -5  21       54.98       64.18      5.32 o
  -2  -5  21        2.54        5.23      2.56 o
  -1  -5  21        5.21        3.89      2.95 o
   0  -5  21        5.38        7.94      3.51 o
   1  -5  21        0.03        0.80      3.89 o
   2  -5  21       26.98       29.86      4.97 o
   3  -5  21        3.41        3.14      5.06 o
   4  -5  21        0.27       -0.75      2.62 o
  -5  -4  21        4.76        7.11      2.39 o
  -4  -4  21        0.08        1.40      2.13 o
  -3  -4  21       19.85       24.90      2.36 o
  -2  -4  21        0.33        2.35      2.56 o
  -1  -4  21        4.28        2.27      2.71 o
   0  -4  21        8.40        5.29      3.02 o
   1  -4  21        4.13        3.98      4.83 o
   2  -4  21        5.24        6.37      3.56 o
   3  -4  21        0.39        1.03      4.87 o
   4  -4  21        0.01        0.36      2.62 o
  -6  -3  21        0.68        2.43      2.15 o
  -5  -3  21       54.20       61.91      3.39 o
  -4  -3  21       13.07       13.07      2.13 o
  -3  -3  21       10.16        9.28      2.07 o
  -2  -3  21        0.17        0.89      2.55 o
  -1  -3  21       13.40       12.84      3.56 o
   0  -3  21       11.95       16.26      4.87 o
   1  -3  21       17.17       18.98      5.11 o
   2  -3  21        0.23       -0.33      4.83 o
   3  -3  21        4.10        6.56      3.33 o
   4  -3  21        3.45        2.03      3.30 o
  -6  -2  21       43.99       49.27      2.92 o
  -5  -2  21        6.42        5.19      2.28 o
  -4  -2  21        0.78        2.21      2.15 o
  -3  -2  21        1.24        1.22      2.17 o
  -2  -2  21        7.82        5.03      3.16 o
  -1  -2  21        0.71        3.19      3.19 o
   0  -2  21       33.83       29.95      3.37 o
   1  -2  21       10.49        8.91      4.73 o
   2  -2  21        0.11        3.23      4.64 o
   3  -2  21        7.80       10.33      2.49 o
   4  -2  21        1.72        7.68      3.56 o
  -7  -1  21        2.06        1.82      2.20 o
  -6  -1  21        0.36        1.12      2.56 o
  -5  -1  21        2.53        2.89      2.17 o
  -4  -1  21        5.71        4.48      2.46 o
  -3  -1  21        0.35        4.57      2.18 o
  -2  -1  21        1.37        1.62      3.18 o
  -1  -1  21        4.97        5.48      4.50 o
   0  -1  21        7.53        7.55      4.64 o
   1  -1  21        0.09        3.61      3.28 o
   2  -1  21       47.89       51.33      4.97 o
   3  -1  21        0.00       -0.01      2.40 o
   4  -1  21        6.23        5.78      2.76 o
  -7   0  21        0.56        2.76      2.38 o
  -6   0  21       16.60       18.61      2.38 o
  -5   0  21       21.27       18.39      2.20 o
  -4   0  21        0.03        1.60      2.47 o
  -3   0  21        6.37        3.84      2.08 o
  -2   0  21        4.41        5.77      3.38 o
  -1   0  21       52.39       59.77      4.97 o
   0   0  21      240.14      251.93      6.14 o
   1   0  21       84.42       74.67      4.03 o
   2   0  21        0.18        9.19      4.55 o
   3   0  21        0.04        0.60      3.41 o
   4   0  21        3.40        4.43      2.93 o
  -7   1  21       53.41       45.99      2.68 o
  -6   1  21        0.78        2.57      2.64 o
  -5   1  21       16.35       14.37      2.31 o
  -4   1  21       42.12       42.20      5.66 o
  -3   1  21       26.41       27.47      3.47 o
  -2   1  21        0.53        1.75      2.66 o
  -1   1  21       11.67       10.92      3.52 o
   0   1  21        5.24        3.09      3.42 o
   1   1  21       55.39       42.19      4.08 o
   2   1  21        0.26       -3.39      4.05 o
   3   1  21        0.56        4.58      2.86 o
  -6   2  21        1.81        1.51      2.37 o
  -5   2  21        7.42        8.66      2.32 o
  -4   2  21        7.53        8.91      2.57 o
  -3   2  21       12.36       13.16      2.96 o
  -2   2  21        7.63        6.46      2.74 o
  -1   2  21        6.57        4.53      3.10 o
   0   2  21        0.71        2.95      3.28 o
   1   2  21        0.93        2.77      3.70 o
   2   2  21        0.82        1.73      3.58 o
   3   2  21        2.17       -0.07      3.03 o
  -6   3  21        1.43        4.20      2.38 o
  -5   3  21        4.40        6.52      3.02 o
  -4   3  21        0.02        3.46      2.94 o
  -3   3  21        1.86        2.30      2.67 o
  -2   3  21        0.03        0.66      3.21 o
  -1   3  21        2.98        3.82      3.50 o
   0   3  21       22.95       20.16      5.20 o
   1   3  21        0.07       -0.52      3.48 o
   2   3  21        0.15       -1.17      2.84 o
  -5   4  21        0.02       -0.71      3.18 o
  -4   4  21        0.64        0.94      3.05 o
  -3   4  21        0.16        0.43      2.71 o
  -2   4  21        5.32        7.11      3.29 o
  -1   4  21        7.71        8.20      3.57 o
   0   4  21        1.12        1.48      2.37 o
  -2  -6  22        8.70        8.43      2.76 o
  -1  -6  22        1.47       -0.17      2.67 o
   0  -6  22        1.56        4.87      3.54 o
   1  -6  22       20.29       22.22      3.37 o
  -3  -5  22        2.56        3.45      2.42 o
  -2  -5  22        0.03        2.89      2.62 o
  -1  -5  22        5.58        8.11      3.29 o
   0  -5  22        6.92        6.00      3.65 o
   1  -5  22       15.17       19.12      5.25 o
   2  -5  22        2.68        2.95      3.47 o
   3  -5  22        8.12       -1.87      5.39 o
  -4  -4  22       74.72       78.61      4.25 o
  -3  -4  22        5.45        7.65      2.11 o
  -2  -4  22        0.78        0.82      3.09 o
  -1  -4  22        1.20        3.19      3.44 o
   0  -4  22        1.24       -0.75      4.92 o
   1  -4  22        0.95        1.83      4.92 o
   2  -4  22        0.51        1.31      4.87 o
   3  -4  22        7.72        6.75      5.20 o
  -5  -3  22       12.93       16.62      2.42 o
  -4  -3  22        4.80        5.04      2.11 o
  -3  -3  22        6.91        6.69      2.07 o
  -2  -3  22        1.18       -0.45      3.32 o
  -1  -3  22        0.37        0.92      3.11 o
   0  -3  22        0.15        2.95      3.42 o
   1  -3  22        8.44       11.44      4.92 o
   2  -3  22        0.40       -0.09      3.70 o
   3  -3  22        0.96        1.27      5.11 o
   4  -3  22        0.00        3.75      5.30 o
  -6  -2  22        7.31        6.63      2.39 o
  -5  -2  22        0.76        3.68      2.28 o
  -4  -2  22        9.55        8.16      2.28 o
  -3  -2  22       27.90       25.33      2.40 o
  -2  -2  22        7.62        8.28      3.20 o
  -1  -2  22        8.81        7.97      3.33 o
   0  -2  22       21.84       21.98      3.52 o
   1  -2  22        4.40        5.53      3.52 o
   2  -2  22        4.09        0.37      3.42 o
   3  -2  22       18.94       16.25      3.61 o
   4  -2  22        0.17        3.14      5.25 o
  -6  -1  22        0.08        2.39      2.12 o
  -5  -1  22        5.10        6.19      2.77 o
  -4  -1  22        0.50        3.33      2.53 o
  -3  -1  22        1.91        2.73      2.51 o
  -2  -1  22        4.20        4.82      3.52 o
  -1  -1  22        2.21        7.97      4.50 o
   0  -1  22        1.49        2.34      4.64 o
   1  -1  22        1.47        1.03      4.69 o
   2  -1  22       66.99       56.11      4.27 o
   3  -1  22        2.79        1.66      3.53 o
  -6   0  22        0.54        1.95      2.66 o
  -5   0  22        0.73       -1.60      2.28 o
  -4   0  22        2.10        1.03      2.25 o
  -3   0  22        8.08        7.67      3.44 o
  -2   0  22        4.24        1.41      3.51 o
  -1   0  22        0.47        3.56      4.64 o
   0   0  22       14.11       10.41      4.78 o
   1   0  22       28.34       28.50      4.92 o
   2   0  22        5.33       -1.22      3.42 o
   3   0  22        0.10        2.41      2.86 o
  -6   1  22        0.08       -0.81      2.23 o
  -5   1  22        7.65       10.34      2.76 o
  -4   1  22        7.88        5.29      2.46 o
  -3   1  22        4.61        8.21      2.57 o
  -2   1  22        0.97        1.31      3.50 o
  -1   1  22        2.56        0.84      3.52 o
   0   1  22       53.55       53.20      5.44 o
   1   1  22       11.56       10.59      5.30 o
   2   1  22        4.86       -1.83      2.96 o
  -6   2  22        7.17        6.75      3.07 o
  -5   2  22        0.47        2.17      2.38 o
  -4   2  22        2.63        8.36      3.07 o
  -3   2  22       24.50       21.03      4.17 o
  -2   2  22       10.91        7.88      3.43 o
  -1   2  22        8.23        5.25      3.42 o
   0   2  22       26.73       37.64      5.20 o
   1   2  22        3.91        1.87      5.11 o
   2   2  22        0.22        0.09      3.06 o
  -5   3  22        2.56        3.64      3.18 o
  -4   3  22        2.07        3.13      2.70 o
  -3   3  22        5.23        7.60      3.20 o
  -2   3  22        7.21        7.10      3.55 o
  -1   3  22        8.06       10.92      3.84 o
   0   3  22        1.08        2.16      5.25 o
  -3   4  22        0.57        3.64      4.23 o
  -2   4  22        1.80        1.52      3.54 o
  -2  -5  23        0.00       -0.30      3.12 o
  -1  -5  23       10.28        7.64      3.61 o
   0  -5  23        0.92       -0.96      4.63 o
   1  -5  23        5.11        4.45      3.70 o
  -3  -4  23       25.33       21.97      2.35 o
  -2  -4  23        7.23        7.37      3.20 o
  -1  -4  23        0.26        2.62      3.82 o
   0  -4  23        0.48        2.91      5.30 o
   1  -4  23        0.33        2.48      3.75 o
   2  -4  23       21.46       25.87      5.30 o
  -4  -3  23       18.00       16.01      2.76 o
  -3  -3  23        9.53       11.37      2.28 o
  -2  -3  23       10.17        8.41      2.91 o
  -1  -3  23        0.02        8.25      4.87 o
   0  -3  23        0.33       -0.70      3.47 o
   1  -3  23        3.12        8.01      3.52 o
   2  -3  23       11.40        4.83      3.70 o
  -5  -2  23        0.30        3.08      2.36 o
  -4  -2  23        1.80        2.66      2.36 o
  -3  -2  23        7.09        9.10      2.41 o
  -2  -2  23        7.18        4.04      2.95 o
  -1  -2  23        1.60        4.12      4.78 o
   0  -2  23        2.64        1.41      3.42 o
   1  -2  23        0.71        0.66      3.61 o
   2  -2  23        2.05        2.44      5.20 o
  -5  -1  23        9.26        8.65      2.71 o
  -4  -1  23        1.85        3.87      2.60 o
  -3  -1  23        0.05       -0.81      3.44 o
  -2  -1  23        0.64       -0.10      2.97 o
  -1  -1  23       12.24        7.08      3.61 o
   0  -1  23        0.04        2.11      4.73 o
   1  -1  23       13.51       10.03      3.56 o
   2  -1  23        8.10        7.59      5.11 o
  -5   0  23        7.94        9.05      2.53 o
  -4   0  23       14.46       13.11      2.23 o
  -3   0  23        0.01        2.27      2.66 o
  -2   0  23        2.06        1.70      3.01 o
  -1   0  23        5.90       -5.06      5.06 o
   0   0  23        2.74        1.78      3.47 o
   1   0  23       19.29        9.94      3.47 o
   2   0  23       11.83       13.83      5.25 o
  -5   1  23       36.10       34.63      2.93 o
  -4   1  23        0.49        1.28      3.15 o
  -3   1  23        0.34       -1.76      3.31 o
  -2   1  23        0.09        1.65      3.96 o
  -1   1  23       27.49       23.58      3.70 o
   0   1  23        2.74       -0.37      5.02 o
   1   1  23        9.43        4.73      3.70 o
  -4   2  23       10.43        7.44      3.32 o
  -3   2  23        1.24        3.27      3.35 o
  -2   2  23        3.88        2.53      3.75 o
  -1   2  23       22.27       14.86      3.89 o
   0   2  23       20.87       12.84      3.80 o
  -3   3  23        2.12        2.96      4.14 o
  -2   3  23        1.08        2.33      3.71 o
  -2  -4  24       54.59       53.61      8.86 o
  -1  -4  24        0.03        1.64      5.30 o
   0  -4  24        1.27        2.77      3.66 o
  -3  -3  24        0.49        0.88      2.22 o
  -2  -3  24        4.27        2.46      3.74 o
  -1  -3  24        4.39        5.81      3.75 o
   0  -3  24        5.30        8.01      5.16 o
   1  -3  24        0.08        2.39      3.70 o
  -4  -2  24       49.25       37.48      2.74 o
  -3  -2  24        1.25        1.72      3.51 o
  -2  -2  24        0.79       -3.66      4.97 o
  -1  -2  24        2.18       -2.72      5.02 o
   0  -2  24        3.53        0.42      3.33 o
   1  -2  24        0.02       -5.11      5.11 o
  -4  -1  24        0.67        2.08      2.40 o
  -3  -1  24        0.06        0.16      2.87 o
  -2  -1  24        0.01       -0.94      4.97 o
  -1  -1  24        5.18        2.02      3.56 o
   0  -1  24        0.46        4.55      3.47 o
   1  -1  24        5.04        2.34      3.52 o
  -4   0  24        8.75        8.12      2.87 o
  -3   0  24        0.94        1.85      3.48 o
  -2   0  24        0.09        3.23      5.16 o
  -1   0  24        1.58        3.75      3.42 o
   0   0  24        2.55        0.47      3.70 o
   1   0  24        3.81        2.39      5.30 o
  -3   1  24        0.91        1.31      2.91 o
  -2   1  24        0.04       -3.23      5.20 o
  -1   1  24        0.53       -3.61      3.61 o
   0   1  24        3.06        7.55      3.75 o
 
